# Supplementary material for: Hippocampal-Prefrontal θ Coupling Develops as Mice Become Proficient in Associative Odorant Discrimination Learning
Source: eNeuro. 2022 Oct 5;9(5):ENEURO.0259-22.2022. doi: 10.1523/ENEURO.0259-22.2022 (PMC9536857; doi:10.1523/ENEURO.0259-22.2022)
Supplement: Extended Data Figure 2-1 — GLM and ANOVAN for panels D to E in Figure 2. Download Figure 2-1, TXT file. [file enu-eN-NWR-0259-22-s02.txt]

glm for MI per mouse per odor pair for PAC Theta Beta hippocampus

mdl = 


Generalized linear regression model:
    MI ~ 1 + naive_vs_proficient*rewarded_vs_unrewarded
    Distribution = Normal

Estimated Coefficients:
                                                       Estimate         SE         tStat       pValue  
                                                      __________    __________    _______    __________

    (Intercept)                                        0.0031549    0.00015808     19.957    6.6224e-48
    naive_vs_proficient_2                             0.00018962    0.00022356    0.84816       0.39745
    rewarded_vs_unrewarded_2                           0.0024193    0.00022356     10.822    1.9562e-21
    naive_vs_proficient_2:rewarded_vs_unrewarded_2    -0.0022613    0.00031617    -7.1522    1.9545e-11


188 observations, 184 error degrees of freedom
Estimated Dispersion: 1.17e-06
F-statistic vs. constant model: 51, p-value = 4.83e-24


Ranksum or t-test p values for MI per mouse per odor pair for PAC Theta Beta hippocampus


pFDR = 3.333333e-02 

p value t-test for S+ Proficient vs S- Proficient =  7.797114e-13
p value ranksum for S+ Naive vs S- Proficient =  1.920613e-12
p value ranksum for S- Naive vs S- Proficient =  1.240086e-11
p value t-test for S+ Proficient vs S- Naive =  7.767986e-03

p values below are > pFDR

p value ranksum for S+ Naive vs S- Naive =  2.442082e-01
p value ranksum for S+ Naive vs S+ Proficient =  3.681915e-01


Nested ANOVAN for MI during odor per mouse per odor pair for Beta for hippocampus

Source                                                             Sum Sq.        d.f.           Singular?      Mean Sq.       F              Prob>F         
naive_vs_proficient                                                0.00004        1.00000        0.00000        0.00004       49.29883        0.00000
rewarded_vs_unrewarded                                             0.00008        1.00000        0.00000        0.00008       92.42869        0.00000
mouse_no(naive_vs_proficient,rewarded_vs_unrewarded)               0.00008       20.00000        0.00000        0.00000        4.76588        0.00000
naive_vs_proficient*rewarded_vs_unrewarded                         0.00006        1.00000        0.00000        0.00006       71.34082        0.00000
Error                                                              0.00014      164.00000        0.00000        0.00000                              
Total                                                              0.00040      187.00000        0.00000                                             


glm for delta PA variance per mouse per odor pair for PAC Theta Beta hippocampus

mdl = 


Generalized linear regression model:
    MI ~ 1 + perCorr*event
    Distribution = Normal

Estimated Coefficients:
                          Estimate        SE         tStat         pValue  
                         ___________    ______    ___________    __________

    (Intercept)          -1.2437e-13    43.078    -2.8871e-15             1
    perCorr_2                 137.01    60.922          2.249      0.025698
    event_2                   453.77    60.922         7.4484    3.5458e-12
    perCorr_2:event_2        -394.53    86.156        -4.5792    8.5767e-06


188 observations, 184 error degrees of freedom
Estimated Dispersion: 8.72e+04
F-statistic vs. constant model: 19.5, p-value = 5.29e-11


Ranksum or t-test p values for delta PA variance per mouse per odor pair for PAC Theta Beta hippocampus


pFDR = 3.333333e-02 

p value t-test for S+ Proficient vs S- Proficient =  6.113224e-12
p value ranksum for S+ Naive vs S- Proficient =  3.351043e-09
p value ranksum for S- Naive vs S- Proficient =  2.557364e-06
p value t-test for S+ Proficient vs S- Naive =  3.120705e-04

p values below are > pFDR

p value ranksum for S+ Naive vs S+ Proficient =  5.381973e-02
p value ranksum for S+ Naive vs S- Naive =  2.728707e-01


Nested ANOVAN for PA variance during odor per mouse per odor pair for Beta for hippocampus

Source                                                             Sum Sq.        d.f.           Singular?      Mean Sq.       F              Prob>F         
naive_vs_proficient                                           235984.54269        1.00000        0.00000   235984.54269        3.93702        0.04890
rewarded_vs_unrewarded                                       3038984.48237        1.00000        0.00000  3038984.48237       50.70058        0.00000
mouse_no(naive_vs_proficient,rewarded_vs_unrewarded)         6218169.27925       20.00000        0.00000   310908.46396        5.18701        0.00000
naive_vs_proficient*rewarded_vs_unrewarded                   1782417.51756        1.00000        0.00000  1782417.51756       29.73678        0.00000
Error                                                        9830133.24930      164.00000        0.00000    59939.83689                              
Total                                                       21140223.66163      187.00000        0.00000                                             


glm for PA variance per mouse for PAC Theta/Beta hippocampus
glm for average MI per mouse per odor pair for PAC ThetaBeta prefrontal

mdl = 


Generalized linear regression model:
    MI ~ 1 + perCorr*event
    Distribution = Normal

Estimated Coefficients:
                          Estimate         SE         tStat       pValue  
                         __________    __________    _______    __________

    (Intercept)           0.0028981     0.0001684      17.21    3.5174e-40
    perCorr_2            0.00032405    0.00023815     1.3607       0.17528
    event_2               0.0030285    0.00023815     12.717    5.3976e-27
    perCorr_2:event_2    -0.0027846     0.0003368    -8.2678    2.6573e-14


188 observations, 184 error degrees of freedom
Estimated Dispersion: 1.33e-06
F-statistic vs. constant model: 67.7, p-value = 1.55e-29


Ranksum or t-test p values for average MI per mouse per odor pair for PAC ThetaBeta prefrontal


pFDR = 3.333333e-02 

p value t-test for S+ Proficient vs S- Proficient =  1.386178e-15
p value ranksum for S+ Naive vs S- Proficient =  1.670146e-13
p value ranksum for S- Naive vs S- Proficient =  1.059721e-11
p value t-test for S+ Proficient vs S- Naive =  2.823597e-04

p values below are > pFDR

p value ranksum for S+ Naive vs S+ Proficient =  1.266358e-01
p value ranksum for S+ Naive vs S- Naive =  2.012631e-01


Nested ANOVAN for MI during odor per mouse per odor pair for Beta for prefrontal

Source                                                             Sum Sq.        d.f.           Singular?      Mean Sq.       F              Prob>F         
naive_vs_proficient                                                0.00005        1.00000        0.00000        0.00005       55.07353        0.00000
rewarded_vs_unrewarded                                             0.00012        1.00000        0.00000        0.00012      130.55929        0.00000
mouse_no(naive_vs_proficient,rewarded_vs_unrewarded)               0.00009       20.00000        0.00000        0.00000        4.81554        0.00000
naive_vs_proficient*rewarded_vs_unrewarded                         0.00009        1.00000        0.00000        0.00009       94.41781        0.00000
Error                                                              0.00015      164.00000        0.00000        0.00000                              
Total                                                              0.00052      187.00000        0.00000                                             


glm for delta PA variance per mouse per odor pair for PAC ThetaBeta prefrontal

mdl = 


Generalized linear regression model:
    MI ~ 1 + perCorr*event
    Distribution = Normal

Estimated Coefficients:
                          Estimate        SE        tStat         pValue  
                         ___________    ______    __________    __________

    (Intercept)          -6.6332e-14    41.097    -1.614e-15             1
    perCorr_2                 154.69     58.12        2.6615     0.0084675
    event_2                   450.58     58.12        7.7525    5.9321e-13
    perCorr_2:event_2        -398.75    82.195       -4.8513    2.6046e-06


188 observations, 184 error degrees of freedom
Estimated Dispersion: 7.94e+04
F-statistic vs. constant model: 20.7, p-value = 1.34e-11


Ranksum or t-test p values for delta PA variance per mouse per odor pair for PAC ThetaBeta prefrontal


pFDR = 4.166667e-02 

p value t-test for S+ Proficient vs S- Proficient =  9.601489e-11
p value ranksum for S+ Naive vs S- Proficient =  4.409906e-09
p value ranksum for S- Naive vs S- Proficient =  3.190279e-07
p value t-test for S+ Proficient vs S- Naive =  5.081957e-04
p value ranksum for S+ Naive vs S+ Proficient =  3.897991e-02

p values below are > pFDR

p value ranksum for S+ Naive vs S- Naive =  5.252982e-01


Nested ANOVAN for PA variance during odor per mouse per odor pair for Beta for prefrontal

Source                                                             Sum Sq.        d.f.           Singular?      Mean Sq.       F              Prob>F         
naive_vs_proficient                                           148728.95369        1.00000        0.00000   148728.95369        2.85216        0.09315
rewarded_vs_unrewarded                                       2900775.15201        1.00000        0.00000  2900775.15201       55.62792        0.00000
mouse_no(naive_vs_proficient,rewarded_vs_unrewarded)         6054413.12835       20.00000        0.00000   302720.65642        5.80525        0.00000
naive_vs_proficient*rewarded_vs_unrewarded                   1838730.34762        1.00000        0.00000  1838730.34762       35.26118        0.00000
Error                                                        8551948.71214      164.00000        0.00000    52146.02873                              
Total                                                       19534322.30086      187.00000        0.00000                                             


glm for average MI per mouse per odor pair for PAC ThetaBeta prefrontal and hippocampus

mdl = 


Generalized linear regression model:
    MI ~ 1 + perCorr*event
    Distribution = Normal

Estimated Coefficients:
                          Estimate         SE         tStat       pValue  
                         __________    __________    _______    __________

    (Intercept)           0.0028981     0.0001684      17.21    3.5174e-40
    perCorr_2            0.00032405    0.00023815     1.3607       0.17528
    event_2               0.0030285    0.00023815     12.717    5.3976e-27
    perCorr_2:event_2    -0.0027846     0.0003368    -8.2678    2.6573e-14


188 observations, 184 error degrees of freedom
Estimated Dispersion: 1.33e-06
F-statistic vs. constant model: 67.7, p-value = 1.55e-29

glm for delta PA variance per mouse per odor pair for PAC Theta Beta prefrontal and hippocampus

mdl = 


Generalized linear regression model:
    PA ~ [Linear formula with 8 terms in 3 predictors]
    Distribution = Normal

Estimated Coefficients:
                                         Estimate        SE         tStat         pValue  
                                        ___________    ______    ___________    __________

    (Intercept)                         -1.5456e-12    42.099    -3.6712e-14             1
    brain_region_2                       1.5433e-12    59.537     2.5922e-14             1
    perCorr_2                                137.01    59.537         2.3013      0.021934
    event_2                                  453.77    59.537         7.6216    2.1493e-13
    brain_region_2:perCorr_2                 17.674    84.199        0.20991       0.83385
    brain_region_2:event_2                  -3.1924    84.199      -0.037915       0.96978
    perCorr_2:event_2                       -394.53    84.199        -4.6857    3.9336e-06
    brain_region_2:perCorr_2:event_2        -4.2224    119.07       -0.03546       0.97173


376 observations, 368 error degrees of freedom
Estimated Dispersion: 8.33e+04
F-statistic vs. constant model: 17.2, p-value = 1.1e-19

glm for MI per mouse per odor pair for PAC Theta High gamma hippocampus

mdl = 


Generalized linear regression model:
    MI ~ 1 + naive_vs_proficient*rewarded_vs_unrewarded
    Distribution = Normal

Estimated Coefficients:
                                                       Estimate          SE          tStat        pValue  
                                                      ___________    __________    _________    __________

    (Intercept)                                         0.0094675    0.00049103       19.281    4.8855e-46
    naive_vs_proficient_2                              -0.0010618    0.00069442      -1.5291       0.12796
    rewarded_vs_unrewarded_2                          -0.00042541    0.00069442     -0.61261       0.54089
    naive_vs_proficient_2:rewarded_vs_unrewarded_2    -3.7563e-05    0.00098206    -0.038249       0.96953


188 observations, 184 error degrees of freedom
Estimated Dispersion: 1.13e-05
F-statistic vs. constant model: 1.89, p-value = 0.133


Ranksum or t-test p values for MI per mouse per odor pair for PAC Theta High gamma hippocampus


pFDR = 5.000000e-02 


p values below are > pFDR

p value ranksum for S- Naive vs S- Proficient =  1.529470e-01
p value ranksum for S+ Proficient vs S- Naive =  2.177288e-01
p value ranksum for S+ Naive vs S+ Proficient =  2.863206e-01
p value ranksum for S+ Naive vs S- Proficient =  3.002113e-01
p value ranksum for S+ Naive vs S- Naive =  7.738426e-01
p value ranksum for S+ Proficient vs S- Proficient =  9.577850e-01


Nested ANOVAN for MI during odor per mouse per odor pair for High gamma for hippocampus

Source                                                             Sum Sq.        d.f.           Singular?      Mean Sq.       F              Prob>F         
naive_vs_proficient                                                0.00005        1.00000        0.00000        0.00005       10.41178        0.00151
rewarded_vs_unrewarded                                             0.00001        1.00000        0.00000        0.00001        1.66388        0.19890
mouse_no(naive_vs_proficient,rewarded_vs_unrewarded)               0.00124       20.00000        0.00000        0.00006       12.08644        0.00000
naive_vs_proficient*rewarded_vs_unrewarded                         0.00000        1.00000        0.00000        0.00000        0.00800        0.92883
Error                                                              0.00084      164.00000        0.00000        0.00001                              
Total                                                              0.00215      187.00000        0.00000                                             


glm for delta PA variance per mouse per odor pair for PAC Theta High gamma hippocampus

mdl = 


Generalized linear regression model:
    MI ~ 1 + perCorr*event
    Distribution = Normal

Estimated Coefficients:
                          Estimate        SE         tStat         pValue  
                         ___________    ______    ___________    __________

    (Intercept)          -8.2915e-14    49.929    -1.6607e-15             1
    perCorr_2                 167.47     70.61         2.3718      0.018733
    event_2                   576.79     70.61         8.1687     4.863e-14
    perCorr_2:event_2        -498.03    99.857        -4.9874    1.4093e-06


188 observations, 184 error degrees of freedom
Estimated Dispersion: 1.17e+05
F-statistic vs. constant model: 23.5, p-value = 6.05e-13


Ranksum or t-test p values for delta PA variance per mouse per odor pair for PAC Theta High gamma hippocampus


pFDR = 4.166667e-02 

p value ranksum for S+ Proficient vs S- Proficient =  2.345178e-13
p value ranksum for S+ Naive vs S- Proficient =  1.672018e-09
p value ranksum for S- Naive vs S- Proficient =  2.293765e-08
p value ranksum for S+ Proficient vs S- Naive =  1.117351e-03
p value ranksum for S+ Naive vs S+ Proficient =  2.941889e-02

p values below are > pFDR

p value ranksum for S+ Naive vs S- Naive =  2.039424e-01


Nested ANOVAN for PA variance during odor per mouse per odor pair for High gamma for hippocampus

Source                                                             Sum Sq.        d.f.           Singular?      Mean Sq.       F              Prob>F         
naive_vs_proficient                                           377830.28560        1.00000        0.00000   377830.28560        3.64474        0.05799
rewarded_vs_unrewarded                                       4992941.18088        1.00000        0.00000  4992941.18088       48.16442        0.00000
mouse_no(naive_vs_proficient,rewarded_vs_unrewarded)         4557294.66831       20.00000        0.00000   227864.73342        2.19810        0.00370
naive_vs_proficient*rewarded_vs_unrewarded                   2886814.21694        1.00000        0.00000  2886814.21694       27.84766        0.00000
Error                                                       17000980.19601      164.00000        0.00000   103664.51339                              
Total                                                       29834585.59852      187.00000        0.00000                                             


glm for PA variance per mouse for PAC Theta/High gamma hippocampus
glm for average MI per mouse per odor pair for PAC ThetaHigh gamma prefrontal

mdl = 


Generalized linear regression model:
    MI ~ 1 + perCorr*event
    Distribution = Normal

Estimated Coefficients:
                          Estimate          SE         tStat        pValue  
                         ___________    __________    ________    __________

    (Intercept)             0.010829    0.00062328      17.374    1.1908e-40
    perCorr_2             -0.0014597    0.00088145      -1.656       0.09943
    event_2              -0.00050062    0.00088145    -0.56795       0.57076
    perCorr_2:event_2     6.3958e-05     0.0012466    0.051307       0.95914


188 observations, 184 error degrees of freedom
Estimated Dispersion: 1.83e-05
F-statistic vs. constant model: 1.94, p-value = 0.125


Ranksum or t-test p values for average MI per mouse per odor pair for PAC ThetaHigh gamma prefrontal


pFDR = 8.333333e-03 


p values below are > pFDR

p value ranksum for S- Naive vs S- Proficient =  2.067093e-02
p value ranksum for S+ Naive vs S- Proficient =  3.115075e-02
p value ranksum for S+ Naive vs S+ Proficient =  4.360529e-01
p value ranksum for S+ Proficient vs S- Naive =  5.252982e-01
p value ranksum for S+ Proficient vs S- Proficient =  5.352079e-01
p value ranksum for S+ Naive vs S- Naive =  9.156882e-01


Nested ANOVAN for MI during odor per mouse per odor pair for High gamma for prefrontal

Source                                                             Sum Sq.        d.f.           Singular?      Mean Sq.       F              Prob>F         
naive_vs_proficient                                                0.00009        1.00000        0.00000        0.00009       13.59660        0.00031
rewarded_vs_unrewarded                                             0.00001        1.00000        0.00000        0.00001        1.43525        0.23264
mouse_no(naive_vs_proficient,rewarded_vs_unrewarded)               0.00227       20.00000        0.00000        0.00011       17.08350        0.00000
naive_vs_proficient*rewarded_vs_unrewarded                         0.00000        1.00000        0.00000        0.00000        0.00468        0.94555
Error                                                              0.00109      164.00000        0.00000        0.00001                              
Total                                                              0.00347      187.00000        0.00000                                             


glm for delta PA variance per mouse per odor pair for PAC ThetaHigh gamma prefrontal

mdl = 


Generalized linear regression model:
    MI ~ 1 + perCorr*event
    Distribution = Normal

Estimated Coefficients:
                          Estimate        SE         tStat         pValue  
                         ___________    ______    ___________    __________

    (Intercept)          -2.9849e-13    57.054    -5.2317e-15             1
    perCorr_2                 219.68    80.687         2.7226     0.0071007
    event_2                   700.77    80.687          8.685    2.0188e-15
    perCorr_2:event_2        -644.45    114.11        -5.6477    6.0844e-08


188 observations, 184 error degrees of freedom
Estimated Dispersion: 1.53e+05
F-statistic vs. constant model: 26.4, p-value = 3.06e-14


Ranksum or t-test p values for delta PA variance per mouse per odor pair for PAC ThetaHigh gamma prefrontal


pFDR = 4.166667e-02 

p value ranksum for S+ Proficient vs S- Proficient =  4.596019e-13
p value t-test for S+ Naive vs S- Proficient =  2.028798e-10
p value ranksum for S- Naive vs S- Proficient =  1.038252e-08
p value t-test for S+ Naive vs S+ Proficient =  3.343391e-03
p value ranksum for S+ Proficient vs S- Naive =  9.494049e-03

p values below are > pFDR

p value t-test for S+ Naive vs S- Naive =  1.275239e-01


Nested ANOVAN for PA variance during odor per mouse per odor pair for High gamma for prefrontal

Source                                                             Sum Sq.        d.f.           Singular?      Mean Sq.       F              Prob>F         
naive_vs_proficient                                           561282.37558        1.00000        0.00000   561282.37558        4.70113        0.03158
rewarded_vs_unrewarded                                       6617598.65889        1.00000        0.00000  6617598.65889       55.42699        0.00000
mouse_no(naive_vs_proficient,rewarded_vs_unrewarded)         8570447.08664       20.00000        0.00000   428522.35433        3.58917        0.00000
naive_vs_proficient*rewarded_vs_unrewarded                   4835360.64760        1.00000        0.00000  4835360.64760       40.49951        0.00000
Error                                                       19580464.42975      164.00000        0.00000   119393.07579                              
Total                                                       40260020.61198      187.00000        0.00000                                             


glm for average MI per mouse per odor pair for PAC ThetaHigh gamma prefrontal and hippocampus

mdl = 


Generalized linear regression model:
    MI ~ 1 + perCorr*event
    Distribution = Normal

Estimated Coefficients:
                          Estimate          SE         tStat        pValue  
                         ___________    __________    ________    __________

    (Intercept)             0.010829    0.00062328      17.374    1.1908e-40
    perCorr_2             -0.0014597    0.00088145      -1.656       0.09943
    event_2              -0.00050062    0.00088145    -0.56795       0.57076
    perCorr_2:event_2     6.3958e-05     0.0012466    0.051307       0.95914


188 observations, 184 error degrees of freedom
Estimated Dispersion: 1.83e-05
F-statistic vs. constant model: 1.94, p-value = 0.125

glm for delta PA variance per mouse per odor pair for PAC Theta High gamma prefrontal and hippocampus

mdl = 


Generalized linear regression model:
    PA ~ [Linear formula with 8 terms in 3 predictors]
    Distribution = Normal

Estimated Coefficients:
                                         Estimate        SE         tStat         pValue  
                                        ___________    ______    ___________    __________

    (Intercept)                         -1.4621e-12     53.61    -2.7274e-14             1
    brain_region_2                       1.1654e-12    75.816     1.5371e-14             1
    perCorr_2                                167.47    75.816         2.2089      0.027794
    event_2                                  576.79    75.816         7.6077    2.3581e-13
    brain_region_2:perCorr_2                 52.203    107.22        0.48688       0.62664
    brain_region_2:event_2                   123.98    107.22         1.1563       0.24829
    perCorr_2:event_2                       -498.03    107.22        -4.6449    4.7433e-06
    brain_region_2:perCorr_2:event_2        -146.42    151.63       -0.96566       0.33485


376 observations, 368 error degrees of freedom
Estimated Dispersion: 1.35e+05
F-statistic vs. constant model: 21.8, p-value = 1.23e-24
