# Supplementary material for: Hippocampal-Prefrontal θ Coupling Develops as Mice Become Proficient in Associative Odorant Discrimination Learning
Source: eNeuro. 2022 Oct 5;9(5):ENEURO.0259-22.2022. doi: 10.1523/ENEURO.0259-22.2022 (PMC9536857; doi:10.1523/ENEURO.0259-22.2022)
Supplement: Extended Data Figure 3-1 — GLM and ANOVAN for panels D to E in Figure 3. Download Figure 3-1, TXT file. [file enu-eN-NWR-0259-22-s03.txt]

Ranksum or t-test p values for average tPRP for each electrode calculated per mouse for Trough thetaBeta hippocampus


pFDR = 5.000000e-02 

p value ranksum for S+ Proficient vs S- Proficient =  3.369977e-16
p value ranksum for S+ Naive vs S- Proficient =  3.819021e-16
p value ranksum for S- Naive vs S- Proficient =  3.535704e-14
p value ranksum for S+ Proficient vs S- Naive =  4.584373e-05
p value ranksum for S+ Naive vs S- Naive =  1.585457e-02
p value ranksum for S+ Naive vs S+ Proficient =  2.569699e-02


Ranksum or t-test p values for average tPRP for each electrode calculated per mouse for Peak thetaBeta hippocampus


pFDR = 5.000000e-02 

p value ranksum for S+ Proficient vs S- Proficient =  2.792257e-16
p value ranksum for S+ Naive vs S- Proficient =  4.605281e-16
p value ranksum for S- Naive vs S- Proficient =  2.490102e-14
p value ranksum for S+ Proficient vs S- Naive =  1.421389e-05
p value ranksum for S+ Naive vs S+ Proficient =  1.013918e-02
p value ranksum for S+ Naive vs S- Naive =  1.945857e-02


glm for average tPRP per odor pair per mouse for Peak thetaBeta hippocampus

mdl = 


Generalized linear regression model:
    tPRP ~ [Linear formula with 8 terms in 3 predictors]
    Distribution = Normal

Estimated Coefficients:
                                                                    Estimate      SE        tStat        pValue  
                                                                    ________    _______    ________    __________

    (Intercept)                                                      0.59545    0.47774      1.2464       0.21341
    naive_vs_proficient_2                                           -0.68348    0.67563     -1.0116       0.31238
    rewarded_vs_unrewarded_2                                         -10.279    0.67563     -15.214    6.7601e-41
    peak_trough_1                                                    0.80364    0.67563      1.1895       0.23502
    naive_vs_proficient_2:rewarded_vs_unrewarded_2                    8.7815    0.95548      9.1907    2.9236e-18
    naive_vs_proficient_2:peak_trough_1                             -0.38007    0.95548    -0.39778       0.69102
    rewarded_vs_unrewarded_2:peak_trough_1                          -0.90866    0.95548      -0.951       0.34223
    naive_vs_proficient_2:rewarded_vs_unrewarded_2:peak_trough_1     0.78301     1.3513     0.57947       0.56263


376 observations, 368 error degrees of freedom
Estimated Dispersion: 10.7
F-statistic vs. constant model: 91.2, p-value = 1.89e-76


Nested ANOVAN for tPRP during odor per mouse per odor pair for Beta for hippocampus

Source                                                                            Sum Sq.        d.f.           Singular?      Mean Sq.       F              Prob>F         
naive_vs_proficient                                                            1360.74930        1.00000        0.00000     1360.74930      204.05824        0.00000
rewarded_vs_unrewarded                                                         3511.88339        1.00000        0.00000     3511.88339      526.64276        0.00000
peak_vs_trough                                                                   11.53994        1.00000        0.00000       11.53994        1.73053        0.18926
mouse_no(naive_vs_proficient,rewarded_vs_unrewarded,peak_vs_trough)            1763.91063       41.00000        0.00000       43.02221        6.45162        0.00000
naive_vs_proficient*rewarded_vs_unrewarded                                     1962.00040        1.00000        0.00000     1962.00040      294.22198        0.00000
naive_vs_proficient*peak_vs_trough                                                0.00407        1.00000        0.00000        0.00407        0.00061        0.98031
rewarded_vs_unrewarded*peak_vs_trough                                             6.11225        1.00000        0.00000        6.11225        0.91659        0.33908
Error                                                                          2187.24693      328.00000        0.00000        6.66844                              
Total                                                                         10794.37867      375.00000        0.00000                                             


Ranksum or t-test p values for average PRP for each electrode calculated per mouse for Trough thetaBeta hippocampus


pFDR = 5.000000e-02 

p value ranksum for S+ Proficient vs S- Proficient =  3.819021e-16
p value ranksum for S+ Naive vs S- Proficient =  4.065163e-16
p value ranksum for S- Naive vs S- Proficient =  2.640308e-14
p value ranksum for S+ Proficient vs S- Naive =  1.261359e-04
p value ranksum for S+ Naive vs S+ Proficient =  1.945857e-02
p value ranksum for S+ Naive vs S- Naive =  3.688049e-02


Ranksum or t-test p values for average PRP for each electrode calculated per mouse for Peak thetaBeta hippocampus


pFDR = 5.000000e-02 

p value t-test for S+ Proficient vs S- Proficient =  2.198402e-20
p value ranksum for S+ Naive vs S- Proficient =  3.369977e-16
p value ranksum for S- Naive vs S- Proficient =  1.750162e-14
p value t-test for S+ Proficient vs S- Naive =  1.202198e-04
p value ranksum for S+ Naive vs S+ Proficient =  1.489459e-02
p value ranksum for S+ Naive vs S- Naive =  2.520003e-02


glm for average PRP per odor pair per mouse for Peak thetaBeta prefrontal

mdl = 


Generalized linear regression model:
    tPRP ~ [Linear formula with 8 terms in 3 predictors]
    Distribution = Normal

Estimated Coefficients:
                                                                    Estimate      SE        tStat        pValue  
                                                                    ________    _______    ________    __________

    (Intercept)                                                       0.8319      0.495      1.6806      0.093688
    naive_vs_proficient_2                                           -0.96045    0.70004      -1.372        0.1709
    rewarded_vs_unrewarded_2                                         -11.456    0.70004     -16.364    1.2897e-45
    peak_trough_1                                                    0.77401    0.70004      1.1057       0.26959
    naive_vs_proficient_2:rewarded_vs_unrewarded_2                    9.9407       0.99      10.041    3.9655e-21
    naive_vs_proficient_2:peak_trough_1                             -0.35163       0.99    -0.35519       0.72265
    rewarded_vs_unrewarded_2:peak_trough_1                          -0.90946       0.99    -0.91865       0.35888
    naive_vs_proficient_2:rewarded_vs_unrewarded_2:peak_trough_1     0.73978     1.4001     0.52839       0.59755


376 observations, 368 error degrees of freedom
Estimated Dispersion: 11.5
F-statistic vs. constant model: 103, p-value = 7.3e-83


Nested ANOVAN for tPRP during odor per mouse per odor pair for Beta for prefrontal

Source                                                                            Sum Sq.        d.f.           Singular?      Mean Sq.       F              Prob>F         
naive_vs_proficient                                                            1580.40436        1.00000        0.00000     1580.40436      222.22701        0.00000
rewarded_vs_unrewarded                                                         4213.64794        1.00000        0.00000     4213.64794      592.49798        0.00000
peak_vs_trough                                                                    9.80154        1.00000        0.00000        9.80154        1.37823        0.24125
mouse_no(naive_vs_proficient,rewarded_vs_unrewarded,peak_vs_trough)            1908.54171       41.00000        0.00000       46.54980        6.54555        0.00000
naive_vs_proficient*rewarded_vs_unrewarded                                     2457.59546        1.00000        0.00000     2457.59546      345.57238        0.00000
naive_vs_proficient*peak_vs_trough                                                0.00778        1.00000        0.00000        0.00778        0.00109        0.97364
rewarded_vs_unrewarded*peak_vs_trough                                             6.64853        1.00000        0.00000        6.64853        0.93488        0.33431
Error                                                                          2332.62654      328.00000        0.00000        7.11167                              
Total                                                                         12564.15021      375.00000        0.00000                                             


Ranksum or t-test p values for average tPRP for each electrode calculated per mouse for Trough thetaHigh gamma hippocampus


pFDR = 3.333333e-02 

p value t-test for S+ Proficient vs S- Proficient =  3.295102e-18
p value t-test for S+ Naive vs S- Proficient =  6.067014e-15
p value t-test for S- Naive vs S- Proficient =  6.692629e-14
p value t-test for S+ Naive vs S- Naive =  1.088030e-03

p values below are > pFDR

p value t-test for S+ Proficient vs S- Naive =  2.110482e-01
p value t-test for S+ Naive vs S+ Proficient =  8.039308e-01


Ranksum or t-test p values for average tPRP for each electrode calculated per mouse for Peak thetaHigh gamma hippocampus


pFDR = 5.000000e-02 

p value ranksum for S+ Proficient vs S- Proficient =  2.312403e-16
p value ranksum for S+ Naive vs S- Proficient =  3.369977e-16
p value t-test for S- Naive vs S- Proficient =  1.163897e-15
p value ranksum for S+ Proficient vs S- Naive =  2.753785e-06
p value ranksum for S+ Naive vs S+ Proficient =  1.614289e-03
p value ranksum for S+ Naive vs S- Naive =  9.919926e-03


glm for average tPRP per odor pair per mouse for Peak thetaHigh gamma hippocampus

mdl = 


Generalized linear regression model:
    tPRP ~ [Linear formula with 8 terms in 3 predictors]
    Distribution = Normal

Estimated Coefficients:
                                                                    Estimate      SE        tStat       pValue  
                                                                    ________    _______    _______    __________

    (Intercept)                                                     -1.2236     0.44018    -2.7797     0.0057206
    naive_vs_proficient_2                                           0.10055     0.62252    0.16152       0.87177
    rewarded_vs_unrewarded_2                                        -4.9026     0.62252    -7.8755    3.8546e-14
    peak_trough_1                                                    5.0665     0.62252     8.1388    6.2282e-15
    naive_vs_proficient_2:rewarded_vs_unrewarded_2                   4.2316     0.88037     4.8066    2.2401e-06
    naive_vs_proficient_2:peak_trough_1                             -2.1629     0.88037    -2.4568      0.014477
    rewarded_vs_unrewarded_2:peak_trough_1                          -6.3678     0.88037    -7.2331    2.7609e-12
    naive_vs_proficient_2:rewarded_vs_unrewarded_2:peak_trough_1     5.3149       1.245     4.2689    2.5026e-05


376 observations, 368 error degrees of freedom
Estimated Dispersion: 9.11
F-statistic vs. constant model: 72.7, p-value = 1.56e-65


Nested ANOVAN for tPRP during odor per mouse per odor pair for High gamma for hippocampus

Source                                                                            Sum Sq.        d.f.           Singular?      Mean Sq.       F              Prob>F         
naive_vs_proficient                                                             608.50996        1.00000        0.00000      608.50996      141.21299        0.00000
rewarded_vs_unrewarded                                                         1997.72056        1.00000        0.00000     1997.72056      463.59816        0.00000
peak_vs_trough                                                                  425.48186        1.00000        0.00000      425.48186       98.73884        0.00000
mouse_no(naive_vs_proficient,rewarded_vs_unrewarded,peak_vs_trough)            2103.86974       41.00000        0.00000       51.31390       11.90809        0.00000
naive_vs_proficient*rewarded_vs_unrewarded                                     1103.20523        1.00000        0.00000     1103.20523      256.01374        0.00000
naive_vs_proficient*peak_vs_trough                                                7.22551        1.00000        0.00000        7.22551        1.67678        0.19626
rewarded_vs_unrewarded*peak_vs_trough                                           316.18835        1.00000        0.00000      316.18835       73.37580        0.00000
Error                                                                          1413.40582      328.00000        0.00000        4.30916                              
Total                                                                          7984.27887      375.00000        0.00000                                             


Ranksum or t-test p values for average PRP for each electrode calculated per mouse for Trough thetaHigh gamma hippocampus


pFDR = 2.500000e-02 

p value t-test for S+ Proficient vs S- Proficient =  1.500323e-17
p value ranksum for S+ Naive vs S- Proficient =  1.302537e-14
p value ranksum for S- Naive vs S- Proficient =  2.259641e-12

p values below are > pFDR

p value t-test for S+ Proficient vs S- Naive =  2.436743e-01
p value ranksum for S+ Naive vs S- Naive =  3.002113e-01
p value ranksum for S+ Naive vs S+ Proficient =  9.879334e-01


Ranksum or t-test p values for average PRP for each electrode calculated per mouse for Peak thetaHigh gamma hippocampus


pFDR = 5.000000e-02 

p value ranksum for S+ Proficient vs S- Proficient =  1.228848e-16
p value ranksum for S+ Naive vs S- Proficient =  2.462551e-16
p value ranksum for S- Naive vs S- Proficient =  9.680345e-15
p value ranksum for S+ Proficient vs S- Naive =  4.430896e-06
p value ranksum for S+ Naive vs S+ Proficient =  1.744337e-03
p value ranksum for S+ Naive vs S- Naive =  1.130146e-02


glm for average PRP per odor pair per mouse for Peak thetaHigh gamma prefrontal

mdl = 


Generalized linear regression model:
    tPRP ~ [Linear formula with 8 terms in 3 predictors]
    Distribution = Normal

Estimated Coefficients:
                                                                    Estimate      SE        tStat        pValue  
                                                                    ________    _______    ________    __________

    (Intercept)                                                      -1.1917     0.4703     -2.5339      0.011693
    naive_vs_proficient_2                                           0.026984    0.66511    0.040572       0.96766
    rewarded_vs_unrewarded_2                                          -5.116    0.66511     -7.6919    1.3402e-13
    peak_trough_1                                                     5.8451    0.66511      8.7883     5.882e-17
    naive_vs_proficient_2:rewarded_vs_unrewarded_2                    4.5476     0.9406      4.8347    1.9621e-06
    naive_vs_proficient_2:peak_trough_1                              -2.6837     0.9406     -2.8532     0.0045729
    rewarded_vs_unrewarded_2:peak_trough_1                           -7.6605     0.9406     -8.1443    5.9944e-15
    naive_vs_proficient_2:rewarded_vs_unrewarded_2:peak_trough_1      6.3539     1.3302      4.7766    2.5792e-06


376 observations, 368 error degrees of freedom
Estimated Dispersion: 10.4
F-statistic vs. constant model: 77.5, p-value = 1.64e-68


Nested ANOVAN for tPRP during odor per mouse per odor pair for High gamma for prefrontal

Source                                                                            Sum Sq.        d.f.           Singular?      Mean Sq.       F              Prob>F         
naive_vs_proficient                                                             651.65178        1.00000        0.00000      651.65178      127.38037        0.00000
rewarded_vs_unrewarded                                                         2385.85043        1.00000        0.00000     2385.85043      466.36950        0.00000
peak_vs_trough                                                                  475.63306        1.00000        0.00000      475.63306       92.97345        0.00000
mouse_no(naive_vs_proficient,rewarded_vs_unrewarded,peak_vs_trough)            2384.77663       41.00000        0.00000       58.16528       11.36975        0.00000
naive_vs_proficient*rewarded_vs_unrewarded                                     1377.54561        1.00000        0.00000     1377.54561      269.27307        0.00000
naive_vs_proficient*peak_vs_trough                                                6.87647        1.00000        0.00000        6.87647        1.34417        0.24714
rewarded_vs_unrewarded*peak_vs_trough                                           458.85946        1.00000        0.00000      458.85946       89.69467        0.00000
Error                                                                          1677.98052      328.00000        0.00000        5.11579                              
Total                                                                          9463.38817      375.00000        0.00000                                             
