# Supplementary material for: Hippocampal-Prefrontal θ Coupling Develops as Mice Become Proficient in Associative Odorant Discrimination Learning
Source: eNeuro. 2022 Oct 5;9(5):ENEURO.0259-22.2022. doi: 10.1523/ENEURO.0259-22.2022 (PMC9536857; doi:10.1523/ENEURO.0259-22.2022)
Supplement: Extended Data Figure 4-1 — GLM and ANOVAN for panels B and C in Figure 4. Download Figure 4-1, TXT file. [file enu-eN-NWR-0259-22-s04.txt]

Ranksum or t-test p values for average PRP for each electrode calculated per mouse for Trough thetaBeta hippocampus


pFDR = 4.166667e-02 

p value ranksum for S+ Forward vs S- Forward =  3.063664e-09
p value ranksum for S+ Forward vs S- Reverse =  4.544978e-09
p value ranksum for S+ Reverse vs S- Forward =  1.813270e-08
p value ranksum for S+ Reverse vs S- Reverse =  3.967436e-08
p value ranksum for S+ Forward vs S+ Reverse =  1.316462e-02

p values below are > pFDR

p value ranksum for S- Forward vs S- Reverse =  7.902256e-01


Ranksum or t-test p values for average PRP for each electrode calculated per mouse for Peak thetaBeta hippocampus


pFDR = 4.166667e-02 

p value t-test for S+ Forward vs S- Reverse =  6.631554e-18
p value t-test for S+ Forward vs S- Forward =  5.779744e-12
p value ranksum for S+ Reverse vs S- Forward =  1.602471e-08
p value ranksum for S+ Reverse vs S- Reverse =  3.090455e-08
p value t-test for S+ Forward vs S+ Reverse =  2.889723e-02

p values below are > pFDR

p value ranksum for S- Forward vs S- Reverse =  7.254808e-01


mdl = 


Generalized linear regression model:
    PRP ~ [Linear formula with 8 terms in 3 predictors]
    Distribution = Normal

Estimated Coefficients:
                                          Estimate      SE         tStat        pValue  
                                          ________    _______    _________    __________

    (Intercept)                             1.4946    0.61425       2.4332      0.015943
    fwd_rev_2                              -1.8374    0.87808      -2.0925      0.037792
    sp_vs_sm_2                             -11.281    0.86869      -12.986    1.2284e-27
    peak_trough_1                          0.86424    0.86869      0.99488       0.32113
    fwd_rev_2:sp_vs_sm_2                    2.0472     1.2418       1.6486       0.10098
    fwd_rev_2:peak_trough_1               -0.12384     1.2418    -0.099727       0.92067
    sp_vs_sm_2:peak_trough_1              -0.98562     1.2285     -0.80229       0.42345
    fwd_rev_2:sp_vs_sm_2:peak_trough_1     0.15726     1.7562     0.089546       0.92875


188 observations, 180 error degrees of freedom
Estimated Dispersion: 9.06
F-statistic vs. constant model: 87, p-value = 2.17e-54


Nested ANOVAN for tPRP during odor per mouse per odor pair for Beta for hippocampus

Source                                                                           Sum Sq.        d.f.           Singular?      Mean Sq.       F              Prob>F         
forward_vs_reverse                                                              29.53168        1.00000        0.00000       29.53168        4.53059        0.03505
rewarded_vs_unrewarded                                                        5309.10321        1.00000        0.00000     5309.10321      814.49361        0.00000
peak_vs_trough                                                                   5.60457        1.00000        0.00000        5.60457        0.85982        0.35538
mouse_no(forward_vs_reverse,rewarded_vs_unrewarded,peak_vs_trough)             717.48542       41.00000        0.00000       17.49964        2.68470        0.00001
forward_vs_reverse*rewarded_vs_unrewarded                                       57.72138        1.00000        0.00000       57.72138        8.85530        0.00344
forward_vs_reverse*peak_vs_trough                                                0.02922        1.00000        0.00000        0.02922        0.00448        0.94671
rewarded_vs_unrewarded*peak_vs_trough                                            9.54678        1.00000        0.00000        9.54678        1.46461        0.22824
Error                                                                          912.56020      140.00000        0.00000        6.51829                              
Total                                                                         7146.17839      187.00000        0.00000                                             


Ranksum or t-test p values for average PRP for each electrode calculated per mouse for Trough PAC thetaBeta prefrontal


pFDR = 4.166667e-02 

p value t-test for S+ Forward vs S- Reverse =  4.412608e-18
p value t-test for S+ Forward vs S- Forward =  8.630094e-12
p value ranksum for S+ Reverse vs S- Forward =  2.318637e-08
p value ranksum for S+ Reverse vs S- Reverse =  3.967436e-08
p value t-test for S+ Forward vs S+ Reverse =  2.736752e-02

p values below are > pFDR

p value t-test for S- Forward vs S- Reverse =  9.587556e-01


Ranksum or t-test p values for average PRP for each electrode calculated per mouse for Peak PAC thetaBeta prefrontal


pFDR = 4.166667e-02 

p value t-test for S+ Forward vs S- Reverse =  8.643739e-19
p value t-test for S+ Reverse vs S- Forward =  1.037988e-14
p value t-test for S+ Forward vs S- Forward =  4.921969e-12
p value t-test for S+ Reverse vs S- Reverse =  1.286187e-09
p value t-test for S+ Forward vs S+ Reverse =  2.839065e-02

p values below are > pFDR

p value t-test for S- Forward vs S- Reverse =  9.847137e-01


mdl = 


Generalized linear regression model:
    PRP ~ [Linear formula with 8 terms in 3 predictors]
    Distribution = Normal

Estimated Coefficients:
                                          Estimate      SE        tStat        pValue  
                                          ________    _______    ________    __________

    (Intercept)                             1.8136    0.65792      2.7566     0.0064426
    fwd_rev_2                              -2.0061     0.9405      -2.133      0.034278
    sp_vs_sm_2                             -12.413    0.93044     -13.341    1.1236e-28
    peak_trough_1                          0.85107    0.93044     0.91469       0.36158
    fwd_rev_2:sp_vs_sm_2                    1.9559     1.3301      1.4705       0.14317
    fwd_rev_2:peak_trough_1               -0.15746     1.3301    -0.11839       0.90589
    sp_vs_sm_2:peak_trough_1               -1.0201     1.3158    -0.77527       0.43919
    fwd_rev_2:sp_vs_sm_2:peak_trough_1     0.22617      1.881     0.12024       0.90443


188 observations, 180 error degrees of freedom
Estimated Dispersion: 10.4
F-statistic vs. constant model: 93.3, p-value = 1.73e-56


Nested ANOVAN for tPRP during odor per mouse per odor pair for Beta for prefrontal

Source                                                                           Sum Sq.        d.f.           Singular?      Mean Sq.       F              Prob>F         
forward_vs_reverse                                                              49.77495        1.00000        0.00000       49.77495        7.21226        0.00812
rewarded_vs_unrewarded                                                        6502.08298        1.00000        0.00000     6502.08298      942.13427        0.00000
peak_vs_trough                                                                   4.56122        1.00000        0.00000        4.56122        0.66091        0.41762
mouse_no(forward_vs_reverse,rewarded_vs_unrewarded,peak_vs_trough)             903.90361       41.00000        0.00000       22.04643        3.19447        0.00000
forward_vs_reverse*rewarded_vs_unrewarded                                       58.96371        1.00000        0.00000       58.96371        8.54368        0.00404
forward_vs_reverse*peak_vs_trough                                                0.03789        1.00000        0.00000        0.03789        0.00549        0.94104
rewarded_vs_unrewarded*peak_vs_trough                                            9.37513        1.00000        0.00000        9.37513        1.35843        0.24579
Error                                                                          966.20158      140.00000        0.00000        6.90144                              
Total                                                                         8654.08717      187.00000        0.00000                                             


Ranksum or t-test p values for average PRP for each electrode calculated per mouse for Trough thetaHigh gamma hippocampus


pFDR = 3.333333e-02 

p value t-test for S+ Forward vs S- Forward =  4.493136e-10
p value t-test for S+ Reverse vs S- Forward =  7.785043e-10
p value t-test for S+ Reverse vs S- Reverse =  3.849370e-09
p value t-test for S+ Forward vs S- Reverse =  1.989920e-08

p values below are > pFDR

p value t-test for S+ Forward vs S+ Reverse =  5.544459e-01
p value ranksum for S- Forward vs S- Reverse =  9.915101e-01


Ranksum or t-test p values for average PRP for each electrode calculated per mouse for Peak thetaHigh gamma hippocampus


pFDR = 3.333333e-02 

p value ranksum for S+ Forward vs S- Forward =  3.063664e-09
p value ranksum for S+ Forward vs S- Reverse =  4.544978e-09
p value ranksum for S+ Reverse vs S- Forward =  1.249888e-08
p value ranksum for S+ Reverse vs S- Reverse =  2.725668e-08

p values below are > pFDR

p value ranksum for S+ Forward vs S+ Reverse =  6.258566e-02
p value ranksum for S- Forward vs S- Reverse =  7.738833e-01


mdl = 


Generalized linear regression model:
    PRP ~ [Linear formula with 8 terms in 3 predictors]
    Distribution = Normal

Estimated Coefficients:
                                          Estimate      SE        tStat        pValue  
                                          ________    _______    ________    __________

    (Intercept)                            -1.0575     0.6018     -1.7572      0.080579
    fwd_rev_2                             -0.33936    0.86028    -0.39447        0.6937
    sp_vs_sm_2                             -5.1105    0.85108     -6.0048    1.0342e-08
    peak_trough_1                            5.815    0.85108      6.8325    1.2439e-10
    fwd_rev_2:sp_vs_sm_2                    0.4249     1.2166     0.34925       0.72731
    fwd_rev_2:peak_trough_1                -1.5295     1.2166     -1.2572       0.21031
    sp_vs_sm_2:peak_trough_1               -7.2239     1.2036     -6.0018    1.0499e-08
    fwd_rev_2:sp_vs_sm_2:peak_trough_1      1.7494     1.7206      1.0167       0.31064


188 observations, 180 error degrees of freedom
Estimated Dispersion: 8.69
F-statistic vs. constant model: 61.8, p-value = 1.39e-44


Nested ANOVAN for tPRP during odor per mouse per odor pair for High gamma for hippocampus

Source                                                                           Sum Sq.        d.f.           Singular?      Mean Sq.       F              Prob>F         
forward_vs_reverse                                                               8.74758        1.00000        0.00000        8.74758        1.82909        0.17842
rewarded_vs_unrewarded                                                        3006.72990        1.00000        0.00000     3006.72990      628.69566        0.00000
peak_vs_trough                                                                 161.04291        1.00000        0.00000      161.04291       33.67345        0.00000
mouse_no(forward_vs_reverse,rewarded_vs_unrewarded,peak_vs_trough)             903.99935       41.00000        0.00000       22.04876        4.61031        0.00000
forward_vs_reverse*rewarded_vs_unrewarded                                       22.80180        1.00000        0.00000       22.80180        4.76777        0.03066
forward_vs_reverse*peak_vs_trough                                                5.59605        1.00000        0.00000        5.59605        1.17011        0.28124
rewarded_vs_unrewarded*peak_vs_trough                                          465.51776        1.00000        0.00000      465.51776       97.33797        0.00000
Error                                                                          669.54842      140.00000        0.00000        4.78249                              
Total                                                                         5324.54553      187.00000        0.00000                                             


Ranksum or t-test p values for average PRP for each electrode calculated per mouse for Trough PAC thetaHigh gamma prefrontal


pFDR = 3.333333e-02 

p value t-test for S+ Reverse vs S- Forward =  4.580366e-11
p value t-test for S+ Reverse vs S- Reverse =  9.263218e-10
p value ranksum for S+ Forward vs S- Forward =  2.165443e-08
p value ranksum for S+ Forward vs S- Reverse =  3.771180e-08

p values below are > pFDR

p value ranksum for S+ Forward vs S+ Reverse =  5.441693e-01
p value t-test for S- Forward vs S- Reverse =  9.981503e-01


Ranksum or t-test p values for average PRP for each electrode calculated per mouse for Peak PAC thetaHigh gamma prefrontal


pFDR = 3.333333e-02 

p value ranksum for S+ Forward vs S- Forward =  3.063664e-09
p value ranksum for S+ Forward vs S- Reverse =  4.544978e-09
p value ranksum for S+ Reverse vs S- Forward =  6.663794e-09
p value ranksum for S+ Reverse vs S- Reverse =  1.444330e-08

p values below are > pFDR

p value ranksum for S+ Forward vs S+ Reverse =  9.480250e-02
p value t-test for S- Forward vs S- Reverse =  8.679116e-01


mdl = 


Generalized linear regression model:
    PRP ~ [Linear formula with 8 terms in 3 predictors]
    Distribution = Normal

Estimated Coefficients:
                                          Estimate      SE        tStat       pValue  
                                          ________    _______    _______    __________

    (Intercept)                           -0.99846    0.65356    -1.5277       0.12834
    fwd_rev_2                             -0.39492    0.93427    -0.4227       0.67302
    sp_vs_sm_2                             -5.3084    0.92428    -5.7433    3.8869e-08
    peak_trough_1                            6.721    0.92428     7.2716    1.0501e-11
    fwd_rev_2:sp_vs_sm_2                   0.39326     1.3213    0.29764       0.76632
    fwd_rev_2:peak_trough_1                -1.7897     1.3213    -1.3546       0.17725
    sp_vs_sm_2:peak_trough_1               -8.6019     1.3071    -6.5808    4.9417e-10
    fwd_rev_2:sp_vs_sm_2:peak_trough_1      1.9237     1.8685     1.0295       0.30462


188 observations, 180 error degrees of freedom
Estimated Dispersion: 10.3
F-statistic vs. constant model: 65.5, p-value = 3.48e-46


Nested ANOVAN for tPRP during odor per mouse per odor pair for High gamma for prefrontal

Source                                                                           Sum Sq.        d.f.           Singular?      Mean Sq.       F              Prob>F         
forward_vs_reverse                                                              18.68616        1.00000        0.00000       18.68616        3.47934        0.06423
rewarded_vs_unrewarded                                                        3668.35626        1.00000        0.00000     3668.35626      683.04319        0.00000
peak_vs_trough                                                                 181.53187        1.00000        0.00000      181.53187       33.80100        0.00000
mouse_no(forward_vs_reverse,rewarded_vs_unrewarded,peak_vs_trough)            1104.25615       41.00000        0.00000       26.93308        5.01490        0.00000
forward_vs_reverse*rewarded_vs_unrewarded                                       26.03839        1.00000        0.00000       26.03839        4.84831        0.02931
forward_vs_reverse*peak_vs_trough                                                9.39257        1.00000        0.00000        9.39257        1.74888        0.18817
rewarded_vs_unrewarded*peak_vs_trough                                          661.39072        1.00000        0.00000      661.39072      123.15010        0.00000
Error                                                                          751.88492      140.00000        0.00000        5.37061                              
Total                                                                         6545.33930      187.00000        0.00000                                             
