# Supplementary material for: Hippocampal-Prefrontal θ Coupling Develops as Mice Become Proficient in Associative Odorant Discrimination Learning
Source: eNeuro. 2022 Oct 5;9(5):ENEURO.0259-22.2022. doi: 10.1523/ENEURO.0259-22.2022 (PMC9536857; doi:10.1523/ENEURO.0259-22.2022)
Supplement: Extended Data Figure 5-1 — GLM and ANOVAN for panels B and C in Figure 5. Download Figure 5-1, TXT file. [file enu-eN-NWR-0259-22-s05.txt]

glm for accuracy per mouse per odor pair for theta/Beta hippocampus

mdl = 


Generalized linear regression model:
    accuracy ~ [Linear formula with 8 terms in 3 predictors]
    Distribution = Normal

Estimated Coefficients:
                                                         Estimate      SE        tStat        pValue   
                                                         ________    _______    ________    ___________

    (Intercept)                                            53.524    0.72965      73.355    2.5818e-223
    peak_vs_trough_1                                      0.58152     1.0319     0.56355         0.5734
    naive_vs_proficient_1                                  31.002     1.0265      30.202    4.0633e-102
    shuffled_1                                            -4.8269     1.0319     -4.6777     4.0667e-06
    peak_vs_trough_1:naive_vs_proficient_1                -0.2629     1.4517     -0.1811        0.85639
    peak_vs_trough_1:shuffled_1                          -0.56931     1.4593    -0.39012        0.69667
    naive_vs_proficient_1:shuffled_1                      -29.621     1.4517     -20.404     1.2199e-62
    peak_vs_trough_1:naive_vs_proficient_1:shuffled_1     0.15494      2.053     0.07547        0.93988


380 observations, 372 error degrees of freedom
Estimated Dispersion: 25
F-statistic vs. constant model: 477, p-value = 1.93e-181


Ranksum or t-test p values for accuracy per mouse per electrode for thetaBeta hippocampus


pFDR = 4.285714e-02 

p value t-test for Hippo peak shuffled proficient vs Hippo peak proficient =  4.099911e-33
p value t-test for Hippo trough shuffled vs Hippo trough proficient =  1.368498e-32
p value t-test for Hippo peak shuffled proficient vs Hippo trough proficient =  3.247200e-32
p value ranksum for Hippo peak proficient vs Hippo trough shuffled =  3.234613e-17
p value ranksum for Hippo peak shuffled naive vs Hippo peak proficient =  4.750786e-17
p value ranksum for Hippo peak shuffled naive vs Hippo trough proficient =  4.750786e-17
p value ranksum for Hippo peak proficient vs Hippo trough shuffled =  4.750786e-17
p value ranksum for Hippo trough shuffled vs Hippo trough proficient =  4.750786e-17
p value ranksum for Hippo peak proficient vs Hippo trough naive =  6.940264e-17
p value ranksum for Hippo peak naive vs Hippo peak proficient =  7.391421e-17
p value ranksum for Hippo trough naive vs Hippo trough proficient =  8.925682e-17
p value ranksum for Hippo peak naive vs Hippo trough proficient =  1.011886e-16
p value ranksum for Hippo peak naive vs Hippo trough shuffled =  1.291529e-09
p value ranksum for Hippo peak shuffled naive vs Hippo peak naive =  1.386126e-09
p value ranksum for Hippo trough shuffled vs Hippo trough shuffled =  1.135443e-07
p value t-test for Hippo peak shuffled proficient vs Hippo trough shuffled =  4.120624e-07
p value ranksum for Hippo peak shuffled naive vs Hippo trough shuffled =  6.007940e-07
p value ranksum for Hippo trough shuffled vs Hippo trough naive =  1.862527e-06
p value ranksum for Hippo peak shuffled naive vs Hippo trough naive =  1.933690e-06
p value ranksum for Hippo peak shuffled naive vs Hippo peak shuffled proficient =  2.240400e-06
p value ranksum for Hippo peak naive vs Hippo peak shuffled proficient =  3.860035e-06
p value ranksum for Hippo peak naive vs Hippo trough shuffled =  8.534672e-06
p value t-test for Hippo peak shuffled proficient vs Hippo trough naive =  1.100090e-04
p value ranksum for Hippo trough naive vs Hippo trough shuffled =  8.505207e-03

p values below are > pFDR

p value ranksum for Hippo peak naive vs Hippo trough naive =  4.985376e-01
p value t-test for Hippo peak shuffled proficient vs Hippo trough shuffled =  6.131520e-01
p value ranksum for Hippo peak proficient vs Hippo trough proficient =  7.778563e-01
p value ranksum for Hippo peak shuffled naive vs Hippo trough shuffled =  9.788851e-01


Nested ANOVAN for accuracy during odor per mouse per odor pair for Beta for hippocampus

Source                                                              Sum Sq.        d.f.           Singular?      Mean Sq.       F              Prob>F         
peak_vs_trough                                                      3.99611        1.00000        0.00000        3.99611        0.23420        0.62874
naive_vs_proficient                                             24757.53027        1.00000        0.00000    24757.53027     1450.97284        0.00000
shuffled                                                        37304.83484        1.00000        0.00000    37304.83484     2186.33690        0.00000
mouse_no(peak_vs_trough,naive_vs_proficient,shuffled)            3643.73989       41.00000        0.00000       88.87170        5.20853        0.00000
peak_vs_trough*naive_vs_proficient                                  0.83480        1.00000        0.00000        0.83480        0.04893        0.82508
peak_vs_trough*shuffled                                             5.84988        1.00000        0.00000        5.84988        0.34285        0.55859
naive_vs_proficient*shuffled                                    20851.17309        1.00000        0.00000    20851.17309     1222.03166        0.00000
Error                                                            5664.82008      332.00000        0.00000       17.06271                              
Total                                                           92812.17629      379.00000        0.00000                                             


glm for accuracy per mouse per odor pair for theta/Beta prefrontal

mdl = 


Generalized linear regression model:
    accuracy ~ [Linear formula with 8 terms in 3 predictors]
    Distribution = Normal

Estimated Coefficients:
                                                         Estimate      SE        tStat        pValue   
                                                         ________    _______    ________    ___________

    (Intercept)                                            53.152    0.72048      73.773    3.5732e-224
    peak_vs_trough_1                                      0.37161     1.0189     0.36472        0.71553
    naive_vs_proficient_1                                  31.256     1.0136      30.837    1.5921e-104
    shuffled_1                                            -5.1241     1.0189      -5.029     7.6839e-07
    peak_vs_trough_1:naive_vs_proficient_1               0.037899     1.4334    0.026439        0.97892
    peak_vs_trough_1:shuffled_1                           0.32928      1.441     0.22852        0.81937
    naive_vs_proficient_1:shuffled_1                       -29.13     1.4334     -20.322     2.6952e-62
    peak_vs_trough_1:naive_vs_proficient_1:shuffled_1      -1.103     2.0272     -0.5441         0.5867


380 observations, 372 error degrees of freedom
Estimated Dispersion: 24.4
F-statistic vs. constant model: 494, p-value = 4.34e-184


Ranksum or t-test p values for accuracy per mouse per odor pair for thetaBeta prefrontal


pFDR = 4.642857e-02 

p value t-test for Pref peak shuffled naive vs Pref peak proficient =  1.937153e-52
p value t-test for Pref peak shuffled naive vs Pref trough proficient =  4.280612e-52
p value t-test for Pref peak naive vs Pref peak proficient =  1.221945e-38
p value t-test for Pref peak naive vs Pref trough proficient =  3.083756e-38
p value t-test for Pref trough shuffled proficient vs Pref trough proficient =  5.102531e-34
p value t-test for Pref peak shuffled proficient vs Pref peak proficient =  1.043959e-33
p value t-test for Pref peak shuffled proficient vs Pref trough proficient =  1.729684e-33
p value ranksum for Pref peak proficient vs Pref trough shuffled proficient =  3.225126e-17
p value ranksum for Pref peak proficient vs Pref trough shuffled naive =  4.736560e-17
p value ranksum for Pref trough shuffled naive vs Pref trough proficient =  4.736560e-17
p value ranksum for Pref peak proficient vs Pref trough naive =  6.099685e-17
p value ranksum for Pref trough naive vs Pref trough proficient =  6.919698e-17
p value ranksum for Pref trough shuffled naive vs Pref trough shuffled proficient =  2.656896e-09
p value t-test for Pref peak shuffled naive vs Pref trough shuffled proficient =  6.777904e-09
p value t-test for Pref peak naive vs Pref trough shuffled naive =  2.719856e-08
p value ranksum for Pref trough shuffled naive vs Pref trough naive =  1.250215e-07
p value t-test for Pref peak shuffled proficient vs Pref trough shuffled naive =  3.664180e-07
p value t-test for Pref peak shuffled naive vs Pref peak naive =  3.567350e-06
p value t-test for Pref peak shuffled naive vs Pref peak shuffled proficient =  5.664902e-06
p value t-test for Pref peak shuffled naive vs Pref trough naive =  6.028704e-06
p value t-test for Pref peak naive vs Pref peak shuffled proficient =  8.846484e-05
p value t-test for Pref peak shuffled proficient vs Pref trough naive =  1.856927e-04
p value t-test for Pref peak naive vs Pref trough shuffled proficient =  3.689062e-04
p value ranksum for Pref trough naive vs Pref trough shuffled proficient =  1.981688e-03
p value t-test for Pref peak shuffled naive vs Pref trough shuffled naive =  2.376531e-02
p value t-test for Pref peak shuffled proficient vs Pref trough shuffled proficient =  2.514261e-02

p values below are > pFDR

p value t-test for Pref peak naive vs Pref trough naive =  3.848192e-01
p value ranksum for Pref peak proficient vs Pref trough proficient =  7.666336e-01


Nested ANOVAN for accuracy during odor per mouse per odor pair for Beta for prefrontal

Source                                                              Sum Sq.        d.f.           Singular?      Mean Sq.       F              Prob>F         
peak_vs_trough                                                      7.96626        1.00000        0.00000        7.96626        0.49139        0.48380
naive_vs_proficient                                             25836.26235        1.00000        0.00000    25836.26235     1593.67032        0.00000
shuffled                                                        37013.35957        1.00000        0.00000    37013.35957     2283.11247        0.00000
mouse_no(peak_vs_trough,naive_vs_proficient,shuffled)            3700.58823       41.00000        0.00000       90.25825        5.56744        0.00000
peak_vs_trough*naive_vs_proficient                                  6.76884        1.00000        0.00000        6.76884        0.41753        0.51862
peak_vs_trough*shuffled                                             1.16667        1.00000        0.00000        1.16667        0.07196        0.78866
naive_vs_proficient*shuffled                                    21031.96351        1.00000        0.00000    21031.96351     1297.32450        0.00000
Error                                                            5382.31714      332.00000        0.00000       16.21180                              
Total                                                           93510.24501      379.00000        0.00000                                             


glm for accuracy per mouse per odor pair for theta/gamma hippocampus

mdl = 


Generalized linear regression model:
    accuracy ~ [Linear formula with 8 terms in 3 predictors]
    Distribution = Normal

Estimated Coefficients:
                                                         Estimate      SE       tStat       pValue   
                                                         ________    ______    _______    ___________

    (Intercept)                                             51.8     0.7488     69.177    1.7441e-214
    peak_vs_trough_1                                      2.2754      1.059     2.1487       0.032305
    naive_vs_proficient_1                                 23.784     1.0534     22.577     1.0551e-71
    shuffled_1                                           -2.8938      1.059    -2.7326       0.006583
    peak_vs_trough_1:naive_vs_proficient_1                6.9381     1.4898     4.6571     4.4703e-06
    peak_vs_trough_1:shuffled_1                          -2.2944     1.4976    -1.5321        0.12636
    naive_vs_proficient_1:shuffled_1                     -22.639     1.4898    -15.196     6.5421e-41
    peak_vs_trough_1:naive_vs_proficient_1:shuffled_1    -6.7514     2.1069    -3.2045        0.00147


380 observations, 372 error degrees of freedom
Estimated Dispersion: 26.4
F-statistic vs. constant model: 355, p-value = 1.79e-160


Ranksum or t-test p values for accuracy per mouse per electrode for thetagamma hippocampus


pFDR = 4.464286e-02 

p value t-test for Hippo peak shuffled proficient vs Hippo peak proficient =  2.547713e-30
p value t-test for Hippo trough shuffled vs Hippo trough proficient =  4.735265e-26
p value t-test for Hippo peak shuffled proficient vs Hippo trough proficient =  4.502227e-25
p value ranksum for Hippo peak proficient vs Hippo trough shuffled =  3.234613e-17
p value ranksum for Hippo peak proficient vs Hippo trough shuffled =  4.749599e-17
p value ranksum for Hippo trough shuffled vs Hippo trough proficient =  4.749599e-17
p value ranksum for Hippo peak shuffled naive vs Hippo peak proficient =  4.750786e-17
p value ranksum for Hippo peak shuffled naive vs Hippo trough proficient =  4.750786e-17
p value ranksum for Hippo peak proficient vs Hippo trough naive =  7.391421e-17
p value ranksum for Hippo peak naive vs Hippo peak proficient =  2.009698e-16
p value ranksum for Hippo trough naive vs Hippo trough proficient =  2.420498e-16
p value ranksum for Hippo peak naive vs Hippo trough proficient =  1.924945e-15
p value ranksum for Hippo peak naive vs Hippo trough shuffled =  3.063782e-07
p value ranksum for Hippo peak shuffled naive vs Hippo peak naive =  5.557905e-07
p value ranksum for Hippo peak proficient vs Hippo trough proficient =  5.592351e-07
p value t-test for Hippo peak shuffled proficient vs Hippo trough shuffled =  1.491665e-06
p value ranksum for Hippo trough shuffled vs Hippo trough shuffled =  1.829428e-06
p value ranksum for Hippo trough shuffled vs Hippo trough naive =  1.970244e-06
p value ranksum for Hippo peak shuffled naive vs Hippo trough naive =  8.430103e-06
p value ranksum for Hippo peak shuffled naive vs Hippo trough shuffled =  1.171166e-04
p value ranksum for Hippo peak shuffled naive vs Hippo peak shuffled proficient =  1.404226e-04
p value ranksum for Hippo peak naive vs Hippo trough shuffled =  1.680479e-04
p value ranksum for Hippo peak naive vs Hippo peak shuffled proficient =  5.157141e-04
p value ranksum for Hippo trough naive vs Hippo trough shuffled =  7.287061e-03
p value t-test for Hippo peak shuffled proficient vs Hippo trough naive =  1.983365e-02

p values below are > pFDR

p value ranksum for Hippo peak naive vs Hippo trough naive =  5.869444e-02
p value t-test for Hippo peak shuffled proficient vs Hippo trough shuffled =  4.505612e-01
p value ranksum for Hippo peak shuffled naive vs Hippo trough shuffled =  7.912656e-01


Nested ANOVAN for accuracy during odor per mouse per odor pair for gamma for hippocampus

Source                                                              Sum Sq.        d.f.           Singular?      Mean Sq.       F              Prob>F         
peak_vs_trough                                                    795.97611        1.00000        0.00000      795.97611       43.22222        0.00000
naive_vs_proficient                                             19368.45596        1.00000        0.00000    19368.45596     1051.72459        0.00000
shuffled                                                        27447.95980        1.00000        0.00000    27447.95980     1490.44893        0.00000
mouse_no(peak_vs_trough,naive_vs_proficient,shuffled)            3959.93181       41.00000        0.00000       96.58370        5.24458        0.00000
peak_vs_trough*naive_vs_proficient                                305.33039        1.00000        0.00000      305.33039       16.57972        0.00006
peak_vs_trough*shuffled                                           766.07136        1.00000        0.00000      766.07136       41.59836        0.00000
naive_vs_proficient*shuffled                                    16147.07382        1.00000        0.00000    16147.07382      876.80064        0.00000
Error                                                            6114.07911      332.00000        0.00000       18.41590                              
Total                                                           75366.99925      379.00000        0.00000                                             


glm for accuracy per mouse per odor pair for theta/gamma prefrontal

mdl = 


Generalized linear regression model:
    accuracy ~ [Linear formula with 8 terms in 3 predictors]
    Distribution = Normal

Estimated Coefficients:
                                                         Estimate      SE        tStat       pValue   
                                                         ________    _______    _______    ___________

    (Intercept)                                           51.446     0.70761     72.704    5.7373e-222
    peak_vs_trough_1                                      2.1397      1.0007     2.1382       0.033151
    naive_vs_proficient_1                                 25.678     0.99549     25.794     7.4286e-85
    shuffled_1                                            -2.625      1.0007    -2.6231      0.0090718
    peak_vs_trough_1:naive_vs_proficient_1                6.7023      1.4078     4.7607      2.768e-06
    peak_vs_trough_1:shuffled_1                          -1.5899      1.4152    -1.1234          0.262
    naive_vs_proficient_1:shuffled_1                     -24.492      1.4078    -17.397      5.013e-50
    peak_vs_trough_1:naive_vs_proficient_1:shuffled_1    -7.3999       1.991    -3.7167     0.00023286


380 observations, 372 error degrees of freedom
Estimated Dispersion: 23.5
F-statistic vs. constant model: 435, p-value = 7.4e-175


Ranksum or t-test p values for accuracy per mouse per odor pair for thetagamma prefrontal


pFDR = 4.107143e-02 

p value t-test for Pref peak shuffled naive vs Pref peak proficient =  3.807743e-52
p value t-test for Pref peak shuffled naive vs Pref trough proficient =  1.483260e-41
p value t-test for Pref trough shuffled proficient vs Pref trough proficient =  9.103567e-28
p value ranksum for Pref peak shuffled proficient vs Pref peak proficient =  3.224337e-17
p value ranksum for Pref peak shuffled proficient vs Pref trough proficient =  3.224337e-17
p value ranksum for Pref peak proficient vs Pref trough shuffled proficient =  3.225126e-17
p value ranksum for Pref peak proficient vs Pref trough shuffled naive =  4.736560e-17
p value ranksum for Pref trough shuffled naive vs Pref trough proficient =  4.736560e-17
p value ranksum for Pref peak naive vs Pref peak proficient =  5.375672e-17
p value ranksum for Pref peak proficient vs Pref trough naive =  6.098172e-17
p value ranksum for Pref trough naive vs Pref trough proficient =  1.217068e-16
p value ranksum for Pref peak naive vs Pref trough proficient =  2.003919e-16
p value ranksum for Pref peak naive vs Pref trough shuffled naive =  6.622435e-09
p value ranksum for Pref peak proficient vs Pref trough proficient =  8.623362e-07
p value ranksum for Pref peak naive vs Pref trough shuffled proficient =  1.332472e-06
p value ranksum for Pref peak naive vs Pref peak shuffled proficient =  1.546824e-06
p value t-test for Pref peak shuffled naive vs Pref peak naive =  1.193829e-05
p value ranksum for Pref trough shuffled naive vs Pref trough shuffled proficient =  8.220962e-05
p value ranksum for Pref peak shuffled proficient vs Pref trough shuffled naive =  5.599953e-04
p value t-test for Pref peak shuffled naive vs Pref trough shuffled proficient =  5.953039e-03
p value ranksum for Pref trough shuffled naive vs Pref trough naive =  9.595309e-03
p value t-test for Pref peak shuffled naive vs Pref trough naive =  1.196376e-02
p value ranksum for Pref peak naive vs Pref trough naive =  1.906287e-02

p values below are > pFDR

p value t-test for Pref peak shuffled naive vs Pref peak shuffled proficient =  6.961189e-02
p value t-test for Pref peak shuffled naive vs Pref trough shuffled naive =  1.112102e-01
p value ranksum for Pref peak shuffled proficient vs Pref trough naive =  2.754723e-01
p value ranksum for Pref trough naive vs Pref trough shuffled proficient =  4.257364e-01
p value ranksum for Pref peak shuffled proficient vs Pref trough shuffled proficient =  9.707721e-01


Nested ANOVAN for accuracy during odor per mouse per odor pair for gamma for prefrontal

Source                                                              Sum Sq.        d.f.           Singular?      Mean Sq.       F              Prob>F         
peak_vs_trough                                                    772.96215        1.00000        0.00000      772.96215       62.37510        0.00000
naive_vs_proficient                                             21297.61276        1.00000        0.00000    21297.61276     1718.63623        0.00000
shuffled                                                        29024.09181        1.00000        0.00000    29024.09181     2342.13366        0.00000
mouse_no(peak_vs_trough,naive_vs_proficient,shuffled)            4965.42916       41.00000        0.00000      121.10803        9.77296        0.00000
peak_vs_trough*naive_vs_proficient                                211.39315        1.00000        0.00000      211.39315       17.05862        0.00005
peak_vs_trough*shuffled                                           659.90354        1.00000        0.00000      659.90354       53.25170        0.00000
naive_vs_proficient*shuffled                                    18918.11015        1.00000        0.00000    18918.11015     1526.61944        0.00000
Error                                                            4114.19665      332.00000        0.00000       12.39216                              
Total                                                           80446.06079      379.00000        0.00000                                             
