# Supplementary material for: Hippocampal-Prefrontal θ Coupling Develops as Mice Become Proficient in Associative Odorant Discrimination Learning
Source: eNeuro. 2022 Oct 5;9(5):ENEURO.0259-22.2022. doi: 10.1523/ENEURO.0259-22.2022 (PMC9536857; doi:10.1523/ENEURO.0259-22.2022)
Supplement: Extended Data Figure 6-1 — GLM and ANOVAN for panels D-G in Figure 6. Download Figure 6-1, TXT file. [file enu-eN-NWR-0259-22-s06.txt]

glm for ztPRP during odor per mouse per odor pair for Beta for hippocampus

mdl = 


Generalized linear regression model:
    ztPRP ~ [Linear formula with 8 terms in 3 predictors]
    Distribution = Normal

Estimated Coefficients:
                                                         Estimate        SE        tStat        pValue  
                                                         _________    ________    ________    __________

    (Intercept)                                            -1.3624    0.066768     -20.404    1.9194e-62
    naive_vs_proficient_2                                   1.2296    0.094424      13.022    3.8105e-32
    sp_vs_sm_1                                              1.5424    0.094424      16.335    1.7117e-45
    peak_vs_trough_1                                      0.020394    0.094424     0.21598       0.82912
    naive_vs_proficient_2:sp_vs_sm_1                       -1.3199     0.13354     -9.8846    1.3714e-20
    naive_vs_proficient_2:peak_vs_trough_1                0.031192     0.13354     0.23358       0.81544
    sp_vs_sm_1:peak_vs_trough_1                            0.10856     0.13354     0.81294       0.41678
    naive_vs_proficient_2:sp_vs_sm_1:peak_vs_trough_1    -0.095453     0.18885    -0.50545       0.61355


376 observations, 368 error degrees of freedom
Estimated Dispersion: 0.21
F-statistic vs. constant model: 104, p-value = 3.33e-83


Ranksum or t-test p values for ztPRP during odor per mouse per odor pair for Beta for hippocampus


pFDR = 4.107143e-02 

p value t-test for Peak S- Proficient vs Trough S+ Naive =  2.163161e-23
p value t-test for Peak S- Proficient vs Trough S+ Proficient =  4.432352e-22
p value t-test for Peak S+ Proficient vs Peak S- Proficient =  4.475089e-22
p value t-test for Trough S+ Proficient vs Trough S- Proficient =  5.658455e-22
p value t-test for Peak S+ Proficient vs Trough S- Proficient =  5.661553e-22
p value t-test for Peak S- Proficient vs Trough S- Naive =  1.263934e-19
p value ranksum for Peak S+ Naive vs Trough S- Proficient =  3.165392e-16
p value ranksum for Peak S+ Naive vs Peak S- Proficient =  3.369977e-16
p value ranksum for Trough S+ Naive vs Trough S- Proficient =  3.587581e-16
p value ranksum for Peak S- Naive vs Trough S- Proficient =  3.747717e-14
p value ranksum for Peak S- Naive vs Peak S- Proficient =  5.624954e-14
p value ranksum for Trough S- Naive vs Trough S- Proficient =  8.916577e-14
p value t-test for Peak S+ Proficient vs Trough S+ Proficient =  3.200018e-11
p value t-test for Peak S+ Proficient vs Trough S- Naive =  3.076222e-06
p value t-test for Peak S- Proficient vs Trough S- Proficient =  6.938789e-06
p value ranksum for Peak S- Naive vs Peak S+ Proficient =  1.575599e-05
p value ranksum for Trough S- Naive vs Trough S+ Proficient =  2.175024e-04
p value t-test for Peak S+ Proficient vs Trough S+ Naive =  6.488697e-04
p value ranksum for Peak S+ Naive vs Trough S- Naive =  8.083433e-04
p value ranksum for Peak S- Naive vs Trough S+ Proficient =  3.869043e-03
p value ranksum for Peak S+ Naive vs Peak S- Naive =  9.704905e-03
p value ranksum for Trough S+ Naive vs Trough S- Naive =  9.919926e-03
p value ranksum for Peak S+ Naive vs Peak S+ Proficient =  1.585457e-02

p values below are > pFDR

p value ranksum for Trough S+ Naive vs Trough S+ Proficient =  8.067220e-02
p value ranksum for Peak S- Naive vs Trough S+ Naive =  1.285255e-01
p value ranksum for Peak S+ Naive vs Trough S+ Naive =  1.908025e-01
p value ranksum for Peak S- Naive vs Trough S- Naive =  3.445376e-01
p value ranksum for Peak S+ Naive vs Trough S+ Proficient =  6.664478e-01


Nested ANOVAN for for ztPRP during odor per mouse per odor pair for Beta for hippocampus

Source                                                              Sum Sq.        d.f.           Singular?      Mean Sq.       F              Prob>F         
naive_vs_proficient                                                30.67851        1.00000        0.00000       30.67851      285.26914        0.00000
sp_vs_sm                                                           77.29682        1.00000        0.00000       77.29682      718.75708        0.00000
peak_vs_trough                                                      0.40058        1.00000        0.00000        0.40058        3.72487        0.05447
mouse_no(naive_vs_proficient,sp_vs_sm,peak_vs_trough)              41.88491       41.00000        0.00000        1.02158        9.49936        0.00000
naive_vs_proficient*sp_vs_sm                                       43.73374        1.00000        0.00000       43.73374      406.66534        0.00000
naive_vs_proficient*peak_vs_trough                                  0.00618        1.00000        0.00000        0.00618        0.05751        0.81063
sp_vs_sm*peak_vs_trough                                             0.08276        1.00000        0.00000        0.08276        0.76957        0.38099
Error                                                              35.27389      328.00000        0.00000        0.10754                              
Total                                                             229.57560      375.00000        0.00000                                             


glm for ztPRP during odor per mouse per odor pair for High gamma for hippocampus

mdl = 


Generalized linear regression model:
    ztPRP ~ [Linear formula with 8 terms in 3 predictors]
    Distribution = Normal

Estimated Coefficients:
                                                         Estimate       SE        tStat        pValue  
                                                         ________    ________    ________    __________

    (Intercept)                                          -0.86283    0.054819     -15.739     4.817e-43
    naive_vs_proficient_2                                 0.67993    0.077526      8.7703    6.7124e-17
    sp_vs_sm_1                                            0.75567    0.077526      9.7472    4.0343e-20
    peak_vs_trough_1                                      0.00104    0.077526    0.013415        0.9893
    naive_vs_proficient_2:sp_vs_sm_1                      -0.6626     0.10964     -6.0435    3.6987e-09
    naive_vs_proficient_2:peak_vs_trough_1                0.28631     0.10964      2.6114     0.0093858
    sp_vs_sm_1:peak_vs_trough_1                            0.7058     0.10964      6.4376    3.7915e-10
    naive_vs_proficient_2:sp_vs_sm_1:peak_vs_trough_1    -0.57903     0.15505     -3.7344    0.00021797


376 observations, 368 error degrees of freedom
Estimated Dispersion: 0.141
F-statistic vs. constant model: 88.9, p-value = 3.3e-75


Ranksum or t-test p values for ztPRP during odor per mouse per odor pair for High gamma for hippocampus


pFDR = 4.464286e-02 

p value t-test for Peak S+ Naive vs Peak S- Proficient =  8.861061e-23
p value t-test for Peak S+ Naive vs Trough S- Proficient =  1.031180e-21
p value t-test for Peak S+ Proficient vs Peak S- Proficient =  1.438809e-21
p value t-test for Peak S- Proficient vs Trough S+ Proficient =  2.635213e-21
p value t-test for Trough S+ Proficient vs Trough S- Proficient =  6.277290e-21
p value t-test for Peak S+ Proficient vs Trough S- Proficient =  1.219842e-20
p value t-test for Trough S+ Naive vs Trough S- Proficient =  2.843684e-20
p value t-test for Peak S- Proficient vs Trough S+ Naive =  1.098497e-19
p value t-test for Peak S- Naive vs Peak S- Proficient =  1.274703e-19
p value t-test for Peak S- Naive vs Trough S- Proficient =  2.714601e-19
p value t-test for Trough S- Naive vs Trough S- Proficient =  3.119667e-18
p value t-test for Peak S- Proficient vs Trough S- Naive =  1.267274e-17
p value t-test for Peak S+ Naive vs Trough S- Naive =  1.428879e-12
p value t-test for Peak S+ Proficient vs Trough S+ Proficient =  4.743199e-12
p value t-test for Peak S+ Proficient vs Trough S- Naive =  5.979167e-12
p value t-test for Peak S+ Proficient vs Trough S+ Naive =  1.214779e-10
p value t-test for Peak S+ Naive vs Trough S+ Naive =  7.301387e-10
p value t-test for Peak S- Naive vs Trough S- Naive =  1.763151e-09
p value t-test for Peak S+ Naive vs Trough S+ Proficient =  4.738220e-08
p value t-test for Peak S- Naive vs Peak S+ Proficient =  1.699620e-07
p value t-test for Peak S+ Naive vs Peak S- Naive =  1.762710e-07
p value t-test for Peak S+ Naive vs Peak S+ Proficient =  6.452938e-05
p value t-test for Peak S- Naive vs Trough S+ Naive =  6.205829e-04
p value t-test for Trough S+ Naive vs Trough S- Naive =  2.669195e-03
p value t-test for Peak S- Naive vs Trough S+ Proficient =  5.106705e-03

p values below are > pFDR

p value t-test for Trough S- Naive vs Trough S+ Proficient =  1.478261e-01
p value t-test for Trough S+ Naive vs Trough S+ Proficient =  6.397410e-01
p value t-test for Peak S- Proficient vs Trough S- Proficient =  9.436313e-01


Nested ANOVAN for for ztPRP during odor per mouse per odor pair for High gamma for hippocampus

Source                                                              Sum Sq.        d.f.           Singular?      Mean Sq.       F              Prob>F         
naive_vs_proficient                                                11.93377        1.00000        0.00000       11.93377      178.36069        0.00000
sp_vs_sm                                                           37.14012        1.00000        0.00000       37.14012      555.09155        0.00000
peak_vs_trough                                                     11.48770        1.00000        0.00000       11.48770      171.69369        0.00000
mouse_no(naive_vs_proficient,sp_vs_sm,peak_vs_trough)              32.00108       41.00000        0.00000        0.78051       11.66547        0.00000
naive_vs_proficient*sp_vs_sm                                       21.20889        1.00000        0.00000       21.20889      316.98541        0.00000
naive_vs_proficient*peak_vs_trough                                  0.00009        1.00000        0.00000        0.00009        0.00140        0.97016
sp_vs_sm*peak_vs_trough                                             3.94701        1.00000        0.00000        3.94701       58.99156        0.00000
Error                                                              21.94586      328.00000        0.00000        0.06691                              
Total                                                             139.91945      375.00000        0.00000                                             


glm for decision time per mouse per odor pair for hippocampus Beta

mdl = 


Generalized linear regression model:
    detection_time ~ 1 + lick_peak_trough
    Distribution = Normal

Estimated Coefficients:
                          Estimate       SE        tStat       pValue  
                          ________    ________    _______    __________

    (Intercept)            0.43003    0.015513     27.721    1.0444e-55
    lick_peak_trough_1    -0.13715    0.022455    -6.1078    1.1427e-08
    lick_peak_trough_2    -0.14588    0.022455    -6.4966    1.6916e-09


130 observations, 127 error degrees of freedom
Estimated Dispersion: 0.0111
F-statistic vs. constant model: 27, p-value = 1.74e-10


Ranksum or t-test p values for detection time for hippocampus Beta


pFDR = 3.333333e-02 

p value t-test for Lick  vs Trough hippocampus Beta =  9.346034e-10
p value t-test for Lick  vs Peak hippocampus Beta =  3.250298e-08

p values below are > pFDR

p value ranksum for Peak hippocampus Beta vs Trough hippocampus Beta =  8.563821e-01


glm for decision timeper mouse for hippocampus Beta

mdl = 


Generalized linear regression model:
    detection_time ~ 1 + lick_peak_trough
    Distribution = Normal

Estimated Coefficients:
                          Estimate       SE        tStat       pValue  
                          ________    ________    _______    __________

    (Intercept)            0.43185    0.015712     27.486    3.0233e-14
    lick_peak_trough_1    -0.13607     0.02222    -6.1238    1.9473e-05
    lick_peak_trough_2    -0.14449     0.02222    -6.5027    9.9841e-06


18 observations, 15 error degrees of freedom
Estimated Dispersion: 0.00148
F-statistic vs. constant model: 26.6, p-value = 1.16e-05

glm for decision time per mouse per odor pair for hippocampus High gamma

mdl = 


Generalized linear regression model:
    detection_time ~ 1 + lick_peak_trough
    Distribution = Normal

Estimated Coefficients:
                          Estimate       SE        tStat       pValue  
                          ________    ________    _______    __________

    (Intercept)            0.43003    0.015079     28.518    1.4963e-57
    lick_peak_trough_1    -0.13366    0.021443    -6.2332     6.003e-09
    lick_peak_trough_2    -0.10428    0.021965    -4.7477    5.3863e-06


132 observations, 129 error degrees of freedom
Estimated Dispersion: 0.0105
F-statistic vs. constant model: 21.4, p-value = 9.44e-09


Ranksum or t-test p values for detection time for hippocampus High gamma


pFDR = 3.333333e-02 

p value t-test for Lick  vs Peak hippocampus High gamma =  6.581767e-08
p value t-test for Lick  vs Trough hippocampus High gamma =  9.180726e-07

p values below are > pFDR

p value ranksum for Peak hippocampus High gamma vs Trough hippocampus High gamma =  1.422349e-01


glm for decision timeper mouse for hippocampus High gamma

mdl = 


Generalized linear regression model:
    detection_time ~ 1 + lick_peak_trough
    Distribution = Normal

Estimated Coefficients:
                          Estimate       SE        tStat       pValue  
                          ________    ________    _______    __________

    (Intercept)            0.43185    0.013374     32.291    2.8018e-15
    lick_peak_trough_1    -0.13534    0.018914    -7.1555    3.3069e-06
    lick_peak_trough_2    -0.10376    0.018914    -5.4859    6.2684e-05


18 observations, 15 error degrees of freedom
Estimated Dispersion: 0.00107
F-statistic vs. constant model: 28, p-value = 8.58e-06

glm for ztPRP during odor per mouse per odor pair for Beta prefrontal

mdl = 


Generalized linear regression model:
    ztPRP ~ [Linear formula with 8 terms in 3 predictors]
    Distribution = Normal

Estimated Coefficients:
                                                         Estimate        SE        tStat        pValue  
                                                         _________    ________    ________    __________

    (Intercept)                                            -1.3659    0.065615     -20.817     3.665e-64
    naive_vs_proficient_2                                   1.2553    0.092794      13.528    3.9673e-34
    sm_vs_sp_1                                              1.5741    0.092794      16.963    4.2863e-48
    peak_vs_trough_1                                      0.018449    0.092794     0.19882       0.84252
    naive_vs_proficient_2:sm_vs_sp_1                       -1.3731     0.13123     -10.463    1.3301e-22
    naive_vs_proficient_2:peak_vs_trough_1                 0.01766     0.13123     0.13457       0.89302
    sm_vs_sp_1:peak_vs_trough_1                           0.091348     0.13123     0.69609       0.48681
    naive_vs_proficient_2:sm_vs_sp_1:peak_vs_trough_1    -0.074869     0.18559    -0.40342       0.68688


376 observations, 368 error degrees of freedom
Estimated Dispersion: 0.202
F-statistic vs. constant model: 110, p-value = 5.68e-86


Ranksum or t-test p values for ztPRP per mouse per odor pair for Beta prefrontal


pFDR = 3.928571e-02 

p value t-test for Peak S+ Proficient vs Peak S- Proficient =  7.865288e-23
p value t-test for Peak S+ Proficient vs Trough S- Proficient =  1.056535e-22
p value t-test for Trough S+ Proficient vs Trough S- Proficient =  1.627732e-22
p value ranksum for Peak S- Proficient vs Trough S+ Proficient =  1.228848e-16
p value ranksum for Peak S+ Naive vs Peak S- Proficient =  2.792257e-16
p value ranksum for Peak S+ Naive vs Trough S- Proficient =  2.792257e-16
p value ranksum for Trough S+ Naive vs Trough S- Proficient =  2.792257e-16
p value ranksum for Peak S- Proficient vs Trough S+ Naive =  3.165392e-16
p value ranksum for Peak S- Naive vs Trough S- Proficient =  3.146449e-14
p value ranksum for Peak S- Naive vs Peak S- Proficient =  3.335497e-14
p value ranksum for Trough S- Naive vs Trough S- Proficient =  3.972220e-14
p value ranksum for Peak S- Proficient vs Trough S- Naive =  4.209934e-14
p value t-test for Peak S+ Proficient vs Trough S+ Proficient =  9.020006e-12
p value t-test for Peak S+ Proficient vs Trough S- Naive =  4.583718e-06
p value ranksum for Peak S- Naive vs Peak S+ Proficient =  3.894114e-05
p value t-test for Peak S+ Proficient vs Trough S+ Naive =  2.654924e-04
p value ranksum for Trough S- Naive vs Trough S+ Proficient =  3.008251e-04
p value ranksum for Peak S- Naive vs Trough S+ Proficient =  1.932730e-03
p value ranksum for Peak S+ Naive vs Trough S- Naive =  3.265432e-03
p value ranksum for Peak S+ Naive vs Peak S+ Proficient =  1.179855e-02
p value ranksum for Peak S+ Naive vs Peak S- Naive =  2.329448e-02
p value ranksum for Trough S+ Naive vs Trough S- Naive =  2.329448e-02

p values below are > pFDR

p value ranksum for Trough S+ Naive vs Trough S+ Proficient =  5.196683e-02
p value ranksum for Peak S- Naive vs Trough S+ Naive =  1.140068e-01
p value ranksum for Peak S+ Naive vs Trough S+ Naive =  3.255843e-01
p value ranksum for Peak S+ Naive vs Trough S+ Proficient =  3.484111e-01
p value ranksum for Peak S- Naive vs Trough S- Naive =  6.018297e-01
p value ranksum for Peak S- Proficient vs Trough S- Proficient =  8.500556e-01


Nested ANOVAN for for ztPRP during odor per mouse per odor pair for Beta prefrontal

Source                                                              Sum Sq.        d.f.           Singular?      Mean Sq.       F              Prob>F         
naive_vs_proficient                                                11.93377        1.00000        0.00000       11.93377      178.36069        0.00000
sp_vs_sm                                                           37.14012        1.00000        0.00000       37.14012      555.09155        0.00000
peak_vs_trough                                                     11.48770        1.00000        0.00000       11.48770      171.69369        0.00000
mouse_no(naive_vs_proficient,sp_vs_sm,peak_vs_trough)              32.00108       41.00000        0.00000        0.78051       11.66547        0.00000
naive_vs_proficient*sp_vs_sm                                       21.20889        1.00000        0.00000       21.20889      316.98541        0.00000
naive_vs_proficient*peak_vs_trough                                  0.00009        1.00000        0.00000        0.00009        0.00140        0.97016
sp_vs_sm*peak_vs_trough                                             3.94701        1.00000        0.00000        3.94701       58.99156        0.00000
Error                                                              21.94586      328.00000        0.00000        0.06691                              
Total                                                             139.91945      375.00000        0.00000                                             


glm for ztPRP during odor per mouse per odor pair for High gamma prefrontal

mdl = 


Generalized linear regression model:
    ztPRP ~ [Linear formula with 8 terms in 3 predictors]
    Distribution = Normal

Estimated Coefficients:
                                                         Estimate        SE        tStat        pValue  
                                                         _________    ________    ________    __________

    (Intercept)                                           -0.86111    0.053638     -16.054    2.4534e-44
    naive_vs_proficient_2                                  0.68609    0.075855      9.0448    8.7643e-18
    sm_vs_sp_1                                             0.77618    0.075855      10.232    8.5873e-22
    peak_vs_trough_1                                     0.0028967    0.075855    0.038187       0.96956
    naive_vs_proficient_2:sm_vs_sp_1                       -0.6902     0.10728     -6.4339    3.8744e-10
    naive_vs_proficient_2:peak_vs_trough_1                 0.27394     0.10728      2.5536      0.011065
    sm_vs_sp_1:peak_vs_trough_1                            0.71323     0.10728      6.6486    1.0708e-10
    naive_vs_proficient_2:sm_vs_sp_1:peak_vs_trough_1     -0.58328     0.15171     -3.8447    0.00014217


376 observations, 368 error degrees of freedom
Estimated Dispersion: 0.135
F-statistic vs. constant model: 94.5, p-value = 2.76e-78


Ranksum or t-test p values for ztPRP per mouse per odor pair for High gamma prefrontal


pFDR = 4.464286e-02 

p value t-test for Peak S+ Proficient vs Peak S- Proficient =  1.131797e-22
p value t-test for Peak S+ Proficient vs Trough S- Proficient =  2.849733e-22
p value t-test for Peak S+ Naive vs Peak S- Proficient =  7.621012e-22
p value t-test for Peak S+ Naive vs Trough S- Proficient =  1.373038e-21
p value t-test for Peak S- Proficient vs Trough S+ Proficient =  2.063300e-20
p value t-test for Peak S- Naive vs Trough S- Proficient =  5.624734e-19
p value t-test for Trough S+ Naive vs Trough S- Proficient =  6.410458e-19
p value t-test for Peak S- Naive vs Peak S- Proficient =  1.245054e-18
p value t-test for Peak S- Proficient vs Trough S+ Naive =  3.691088e-18
p value t-test for Peak S- Proficient vs Trough S- Naive =  3.108698e-16
p value ranksum for Trough S+ Proficient vs Trough S- Proficient =  6.373889e-15
p value t-test for Peak S+ Proficient vs Trough S+ Proficient =  8.095959e-13
p value ranksum for Trough S- Naive vs Trough S- Proficient =  1.631627e-12
p value t-test for Peak S+ Proficient vs Trough S- Naive =  2.604823e-12
p value t-test for Peak S+ Naive vs Trough S- Naive =  1.162013e-11
p value t-test for Peak S+ Proficient vs Trough S+ Naive =  1.214137e-11
p value t-test for Peak S+ Naive vs Trough S+ Naive =  7.614872e-10
p value t-test for Peak S- Naive vs Trough S- Naive =  1.860055e-09
p value t-test for Peak S- Naive vs Peak S+ Proficient =  3.062190e-08
p value t-test for Peak S+ Naive vs Trough S+ Proficient =  1.055901e-07
p value t-test for Peak S+ Naive vs Peak S- Naive =  1.042307e-06
p value t-test for Peak S+ Naive vs Peak S+ Proficient =  4.560669e-06
p value t-test for Peak S- Naive vs Trough S+ Naive =  4.703489e-04
p value t-test for Trough S+ Naive vs Trough S- Naive =  4.634561e-03
p value t-test for Peak S- Naive vs Trough S+ Proficient =  1.014163e-02

p values below are > pFDR

p value ranksum for Trough S- Naive vs Trough S+ Proficient =  1.664112e-01
p value t-test for Peak S- Proficient vs Trough S- Proficient =  8.079147e-01
p value t-test for Trough S+ Naive vs Trough S+ Proficient =  9.079808e-01


Nested ANOVAN for for ztPRP during odor per mouse per odor pair for High gamma prefrontal

Source                                                              Sum Sq.        d.f.           Singular?      Mean Sq.       F              Prob>F         
naive_vs_proficient                                                11.93377        1.00000        0.00000       11.93377      178.36069        0.00000
sp_vs_sm                                                           37.14012        1.00000        0.00000       37.14012      555.09155        0.00000
peak_vs_trough                                                     11.48770        1.00000        0.00000       11.48770      171.69369        0.00000
mouse_no(naive_vs_proficient,sp_vs_sm,peak_vs_trough)              32.00108       41.00000        0.00000        0.78051       11.66547        0.00000
naive_vs_proficient*sp_vs_sm                                       21.20889        1.00000        0.00000       21.20889      316.98541        0.00000
naive_vs_proficient*peak_vs_trough                                  0.00009        1.00000        0.00000        0.00009        0.00140        0.97016
sp_vs_sm*peak_vs_trough                                             3.94701        1.00000        0.00000        3.94701       58.99156        0.00000
Error                                                              21.94586      328.00000        0.00000        0.06691                              
Total                                                             139.91945      375.00000        0.00000                                             


glm for decision time per mouse per odor pair for prefrontal Beta

mdl = 


Generalized linear regression model:
    detection_time ~ 1 + lick_peak_trough
    Distribution = Normal

Estimated Coefficients:
                          Estimate       SE        tStat       pValue  
                          ________    ________    _______    __________

    (Intercept)            0.43003    0.017088     25.165    3.4486e-51
    lick_peak_trough_1    -0.11334    0.024735    -4.5823    1.0846e-05
    lick_peak_trough_2    -0.11096    0.024735     -4.486    1.6055e-05


130 observations, 127 error degrees of freedom
Estimated Dispersion: 0.0134
F-statistic vs. constant model: 13.9, p-value = 3.42e-06


Ranksum or t-test p values for detection time for prefrontal Beta


pFDR = 3.333333e-02 

p value t-test for Lick prefrontal Beta vs Peak prefrontal Beta =  3.715630e-06
p value t-test for Lick prefrontal Beta vs Trough prefrontal Beta =  1.714314e-05

p values below are > pFDR

p value ranksum for Peak prefrontal Beta vs Trough prefrontal Beta =  8.315252e-01


glm for decision timeper mouse for prefrontal Beta

mdl = 


Generalized linear regression model:
    detection_time ~ 1 + lick_peak_trough
    Distribution = Normal

Estimated Coefficients:
                          Estimate       SE        tStat       pValue  
                          ________    ________    _______    __________

    (Intercept)            0.43185    0.013374     32.291    2.8018e-15
    lick_peak_trough_1    -0.13534    0.018914    -7.1555    3.3069e-06
    lick_peak_trough_2    -0.10376    0.018914    -5.4859    6.2684e-05


18 observations, 15 error degrees of freedom
Estimated Dispersion: 0.00107
F-statistic vs. constant model: 28, p-value = 8.58e-06

glm for decision time per mouse per odor pair for prefrontal High gamma

mdl = 


Generalized linear regression model:
    detection_time ~ 1 + lick_peak_trough
    Distribution = Normal

Estimated Coefficients:
                          Estimate        SE        tStat       pValue  
                          _________    ________    _______    __________

    (Intercept)             0.43003    0.016137     26.649    1.5954e-54
    lick_peak_trough_1     -0.10523    0.023079    -4.5594    1.1701e-05
    lick_peak_trough_2    -0.083224    0.023216    -3.5848    0.00047584


133 observations, 130 error degrees of freedom
Estimated Dispersion: 0.012
F-statistic vs. constant model: 11.6, p-value = 2.27e-05


Ranksum or t-test p values for detection time for prefrontal High gamma


pFDR = 3.333333e-02 

p value t-test for Lick prefrontal High gamma vs Peak prefrontal High gamma =  1.067069e-05
p value t-test for Lick prefrontal High gamma vs Trough prefrontal High gamma =  3.326174e-04

p values below are > pFDR

p value ranksum for Peak prefrontal High gamma vs Trough prefrontal High gamma =  3.033636e-01


glm for decision timeper mouse for prefrontal High gamma

mdl = 


Generalized linear regression model:
    detection_time ~ 1 + lick_peak_trough
    Distribution = Normal

Estimated Coefficients:
                          Estimate       SE        tStat       pValue  
                          ________    ________    _______    __________

    (Intercept)            0.43185    0.013374     32.291    2.8018e-15
    lick_peak_trough_1    -0.13534    0.018914    -7.1555    3.3069e-06
    lick_peak_trough_2    -0.10376    0.018914    -5.4859    6.2684e-05


18 observations, 15 error degrees of freedom
Estimated Dispersion: 0.00107
F-statistic vs. constant model: 28, p-value = 8.58e-06
