# Supplementary material for: Hippocampal-Prefrontal θ Coupling Develops as Mice Become Proficient in Associative Odorant Discrimination Learning
Source: eNeuro. 2022 Oct 5;9(5):ENEURO.0259-22.2022. doi: 10.1523/ENEURO.0259-22.2022 (PMC9536857; doi:10.1523/ENEURO.0259-22.2022)
Supplement: Extended Data Figure 7-1 — GLM and ANOVAN statistical analysis for panels C-H in Figure 7. Download Figure 7-1, TXT file. [file enu-eN-NWR-0259-22-s07.txt]

glm for zPRP during odor per mouse per odor pair for Beta hippocampus

mdl = 


Generalized linear regression model:
    zPRP ~ [Linear formula with 16 terms in 4 predictors]
    Distribution = Normal

Estimated Coefficients:
                                                                       Estimate        SE        tStat        pValue   
                                                                       _________    ________    ________    ___________

    (Intercept)                                                          -2.3269    0.070472     -33.019    2.1673e-147
    naive_vs_proficient_2                                                 1.6521    0.099663      16.577     1.1103e-52
    sp_vs_sm_1                                                            1.8703    0.099663      18.766     1.6567e-64
    pre_vs_post_1                                                         1.8246    0.099663      18.308     5.4983e-62
    peak_vs_trough_1                                                     0.17847    0.099663      1.7908       0.073744
    naive_vs_proficient_2:sp_vs_sm_1                                     -1.7075     0.14094     -12.115     6.2447e-31
    naive_vs_proficient_2:pre_vs_post_1                                  -1.0693     0.14094     -7.5864     9.9496e-14
    sp_vs_sm_1:pre_vs_post_1                                              -1.203     0.14094     -8.5353     7.9534e-17
    naive_vs_proficient_2:peak_vs_trough_1                             -0.098214     0.14094    -0.69683        0.48613
    sp_vs_sm_1:peak_vs_trough_1                                        -0.029811     0.14094    -0.21151        0.83255
    pre_vs_post_1:peak_vs_trough_1                                     -0.023183     0.14094    -0.16448         0.8694
    naive_vs_proficient_2:sp_vs_sm_1:pre_vs_post_1                        1.1752     0.19933      5.8958     5.6802e-09
    naive_vs_proficient_2:sp_vs_sm_1:peak_vs_trough_1                   0.043749     0.19933     0.21948        0.82633
    naive_vs_proficient_2:pre_vs_post_1:peak_vs_trough_1                0.023152     0.19933     0.11615        0.90757
    sp_vs_sm_1:pre_vs_post_1:peak_vs_trough_1                           0.027815     0.19933     0.13955        0.88906
    naive_vs_proficient_2:sp_vs_sm_1:pre_vs_post_1:peak_vs_trough_1    -0.041932     0.28189    -0.14875        0.88179


752 observations, 736 error degrees of freedom
Estimated Dispersion: 0.233
F-statistic vs. constant model: 123, p-value = 1.88e-188


Ranksum or t-test p values for zPRP during odor per mouse per odor pair for Beta hippocampus


pFDR = 3.958333e-02 

p value t-test for Peak S+ pre-lick Naive vs Peak S- post-lick Proficient =  1.807475e-26
p value t-test for Peak S+ pre-lick Naive vs Trough S- post-lickProficient =  1.967987e-25
p value t-test for Peak S- post-lick Proficient vs Trough S+ pre-lickNaive =  3.901773e-25
p value t-test for Peak S+ pre-lick Proficient vs Peak S- post-lick Proficient =  2.365470e-24
p value t-test for Peak S+ pre-lick Proficient vs Trough S- post-lickProficient =  4.313961e-24
p value t-test for Peak S- post-lick Proficient vs Trough S- pre-lickNaive =  2.803683e-23
p value t-test for Peak S- post-lick Proficient vs Trough S+ pre-lickProficient =  2.939351e-23
p value t-test for Trough S+ pre-lickProficient vs Trough S- post-lickProficient =  9.942860e-23
p value t-test for Peak S- pre-lick Proficient vs Peak S- post-lick Proficient =  7.963901e-21
p value t-test for Peak S+ pre-lick Proficient vs Trough S+ post-lickProficient =  1.718048e-20
p value t-test for Peak S- post-lick Proficient vs Trough S- pre-lickProficient =  1.084528e-19
p value t-test for Peak S+ pre-lick Proficient vs Peak S+ post-lick Proficient =  1.161795e-19
p value t-test for Peak S- pre-lick Proficient vs Trough S- post-lickProficient =  1.431035e-19
p value t-test for Peak S+ pre-lick Naive vs Trough S- pre-lickProficient =  3.036354e-19
p value t-test for Peak S+ pre-lick Naive vs Trough S- post-lickNaive =  4.778127e-19
p value t-test for Peak S+ pre-lick Naive vs Trough S+ post-lickNaive =  6.013781e-19
p value t-test for Trough S- pre-lickProficient vs Trough S- post-lickProficient =  7.051244e-19
p value t-test for Peak S+ post-lick Proficient vs Trough S- post-lickProficient =  3.216799e-18
p value t-test for Peak S+ post-lick Proficient vs Peak S- post-lick Proficient =  8.069116e-18
p value t-test for Peak S- post-lick Proficient vs Trough S+ post-lickNaive =  6.007499e-17
p value ranksum for Peak S- pre-lick Naive vs Trough S- post-lickProficient =  6.923009e-17
p value ranksum for Trough S+ pre-lickNaive vs Trough S- post-lickProficient =  6.923009e-17
p value ranksum for Peak S- pre-lick Naive vs Peak S- post-lick Proficient =  7.380438e-17
p value ranksum for Trough S- pre-lickNaive vs Trough S- post-lickProficient =  1.395106e-16
p value t-test for Peak S- post-lick Proficient vs Trough S+ post-lickProficient =  1.876122e-16
p value t-test for Peak S+ pre-lick Naive vs Peak S+ post-lick Naive =  2.188077e-16
p value t-test for Peak S+ pre-lick Naive vs Peak S- post-lick Naive =  2.608494e-16
p value ranksum for Trough S+ post-lickProficient vs Trough S- post-lickProficient =  3.165392e-16
p value t-test for Trough S+ pre-lickProficient vs Trough S+ post-lickProficient =  6.279751e-16
p value ranksum for Peak S+ post-lick Naive vs Trough S- post-lickProficient =  7.113916e-16
p value t-test for Peak S- post-lick Proficient vs Trough S- post-lickNaive =  1.225269e-15
p value ranksum for Trough S+ post-lickNaive vs Trough S- post-lickProficient =  1.683507e-15
p value t-test for Peak S+ pre-lick Proficient vs Trough S- pre-lickProficient =  1.998601e-15
p value ranksum for Peak S+ post-lick Naive vs Peak S- post-lick Proficient =  2.740538e-15
p value t-test for Peak S+ pre-lick Proficient vs Trough S+ post-lickNaive =  3.374799e-15
p value t-test for Peak S+ pre-lick Proficient vs Trough S- post-lickNaive =  3.816667e-15
p value ranksum for Trough S+ pre-lickNaive vs Trough S- post-lickNaive =  5.653679e-15
p value ranksum for Trough S- post-lickNaive vs Trough S- post-lickProficient =  7.184227e-15
p value ranksum for Peak S- post-lick Naive vs Trough S- post-lickProficient =  8.095762e-15
p value t-test for Peak S+ pre-lick Naive vs Peak S- pre-lick Proficient =  9.257263e-15
p value ranksum for Peak S- pre-lick Naive vs Trough S- post-lickNaive =  2.967949e-14
p value t-test for Peak S+ post-lick Proficient vs Trough S+ pre-lickProficient =  4.305014e-14
p value t-test for Peak S+ pre-lick Naive vs Trough S+ post-lickProficient =  4.395119e-14
p value ranksum for Peak S- post-lick Naive vs Peak S- post-lick Proficient =  4.461624e-14
p value t-test for Trough S+ pre-lickProficient vs Trough S- pre-lickProficient =  1.142275e-13
p value t-test for Peak S- pre-lick Proficient vs Trough S+ pre-lickNaive =  2.977838e-13
p value ranksum for Trough S- pre-lickNaive vs Trough S- post-lickNaive =  6.068719e-13
p value ranksum for Peak S- post-lick Naive vs Trough S+ pre-lickNaive =  6.779728e-13
p value t-test for Peak S+ pre-lick Proficient vs Peak S- post-lick Naive =  7.349322e-13
p value ranksum for Trough S+ pre-lickNaive vs Trough S+ post-lickNaive =  8.934564e-13
p value t-test for Peak S+ pre-lick Proficient vs Peak S+ post-lick Naive =  1.123435e-12
p value ranksum for Trough S+ pre-lickNaive vs Trough S+ post-lickProficient =  1.463142e-12
p value t-test for Trough S+ pre-lickProficient vs Trough S- post-lickNaive =  1.670291e-12
p value ranksum for Peak S- pre-lick Naive vs Trough S+ post-lickNaive =  1.920613e-12
p value t-test for Peak S+ pre-lick Naive vs Peak S+ post-lick Proficient =  2.322232e-12
p value t-test for Trough S+ pre-lickProficient vs Trough S+ post-lickNaive =  5.028301e-12
p value ranksum for Peak S- pre-lick Naive vs Trough S+ post-lickProficient =  8.145874e-12
p value ranksum for Peak S- pre-lick Naive vs Peak S- post-lick Naive =  1.306641e-11
p value ranksum for Peak S- post-lick Naive vs Trough S+ pre-lickProficient =  1.981148e-11
p value t-test for Peak S+ pre-lick Proficient vs Peak S- pre-lick Proficient =  5.310217e-11
p value ranksum for Trough S+ pre-lickNaive vs Trough S- pre-lickProficient =  6.758530e-11
p value ranksum for Peak S+ post-lick Naive vs Trough S+ pre-lickNaive =  1.296211e-10
p value ranksum for Trough S- pre-lickNaive vs Trough S+ post-lickNaive =  1.296211e-10
p value ranksum for Peak S- pre-lick Naive vs Trough S- pre-lickProficient =  3.144102e-10
p value ranksum for Peak S- post-lick Naive vs Trough S- pre-lickNaive =  6.185311e-10
p value t-test for Peak S+ post-lick Proficient vs Trough S+ pre-lickNaive =  1.211177e-09
p value ranksum for Peak S- pre-lick Naive vs Peak S+ post-lick Naive =  1.386126e-09
p value ranksum for Trough S- pre-lickNaive vs Trough S+ post-lickProficient =  1.672018e-09
p value ranksum for Peak S+ post-lick Naive vs Trough S+ pre-lickProficient =  4.615508e-09
p value t-test for Peak S- pre-lick Proficient vs Trough S- pre-lickNaive =  6.315125e-09
p value t-test for Peak S- pre-lick Proficient vs Trough S+ pre-lickProficient =  6.887669e-09
p value ranksum for Trough S- pre-lickNaive vs Trough S- pre-lickProficient =  9.081687e-09
p value t-test for Peak S+ pre-lick Proficient vs Trough S+ pre-lickProficient =  1.242790e-08
p value ranksum for Peak S+ post-lick Naive vs Trough S- pre-lickNaive =  6.981944e-08
p value ranksum for Peak S- pre-lick Naive vs Peak S- pre-lick Proficient =  7.594293e-08
p value ranksum for Peak S- pre-lick Naive vs Peak S+ post-lick Proficient =  1.602314e-07
p value t-test for Peak S+ post-lick Proficient vs Trough S+ post-lickProficient =  1.044047e-06
p value t-test for Peak S+ pre-lick Naive vs Trough S- pre-lickNaive =  1.282086e-06
p value t-test for Peak S+ pre-lick Naive vs Peak S- pre-lick Naive =  4.431746e-06
p value t-test for Peak S- post-lick Proficient vs Trough S- post-lickProficient =  9.240930e-06
p value t-test for Peak S- pre-lick Proficient vs Trough S- pre-lickProficient =  2.041947e-05
p value t-test for Peak S+ pre-lick Naive vs Trough S+ pre-lickNaive =  2.305918e-05
p value t-test for Peak S+ post-lick Proficient vs Trough S- pre-lickNaive =  6.311911e-05
p value t-test for Peak S+ post-lick Proficient vs Trough S- post-lickNaive =  5.757692e-04
p value t-test for Peak S- pre-lick Proficient vs Trough S- post-lickNaive =  8.378182e-04
p value t-test for Peak S+ pre-lick Proficient vs Trough S- pre-lickNaive =  1.458504e-03
p value t-test for Peak S+ pre-lick Naive vs Trough S+ pre-lickProficient =  3.411361e-03
p value ranksum for Trough S+ pre-lickNaive vs Trough S- pre-lickNaive =  4.572356e-03
p value ranksum for Peak S+ post-lick Naive vs Trough S- post-lickNaive =  6.192544e-03
p value ranksum for Peak S- pre-lick Naive vs Peak S+ pre-lick Proficient =  7.264388e-03
p value t-test for Peak S- pre-lick Proficient vs Peak S- post-lick Naive =  1.063090e-02
p value t-test for Peak S+ post-lick Proficient vs Trough S+ post-lickNaive =  1.228422e-02
p value ranksum for Trough S- post-lickNaive vs Trough S+ post-lickProficient =  1.231493e-02
p value ranksum for Peak S- post-lick Naive vs Peak S+ post-lick Proficient =  1.585457e-02
p value t-test for Peak S+ post-lick Proficient vs Trough S- pre-lickProficient =  3.680739e-02

p values below are > pFDR

p value t-test for Peak S+ pre-lick Proficient vs Trough S+ pre-lickNaive =  4.020707e-02
p value t-test for Trough S- pre-lickProficient vs Trough S- post-lickNaive =  4.340764e-02
p value ranksum for Trough S+ post-lickNaive vs Trough S- post-lickNaive =  4.756684e-02
p value t-test for Peak S- pre-lick Proficient vs Trough S+ post-lickNaive =  7.763666e-02
p value ranksum for Peak S+ post-lick Naive vs Peak S- post-lick Naive =  1.072484e-01
p value ranksum for Trough S- pre-lickNaive vs Trough S+ pre-lickProficient =  1.072484e-01
p value ranksum for Peak S+ post-lick Naive vs Trough S- pre-lickProficient =  1.140068e-01
p value ranksum for Peak S- pre-lick Naive vs Trough S- pre-lickNaive =  1.403280e-01
p value ranksum for Peak S- post-lick Naive vs Trough S+ post-lickProficient =  1.933793e-01
p value ranksum for Peak S- pre-lick Naive vs Trough S+ pre-lickNaive =  2.472843e-01
p value ranksum for Peak S+ post-lick Naive vs Trough S+ post-lickNaive =  2.695769e-01
p value ranksum for Peak S+ post-lick Naive vs Peak S+ post-lick Proficient =  3.037530e-01
p value t-test for Peak S- pre-lick Proficient vs Trough S+ post-lickProficient =  3.123214e-01
p value ranksum for Peak S- post-lick Naive vs Trough S- post-lickNaive =  3.562408e-01
p value ranksum for Trough S+ post-lickNaive vs Trough S+ post-lickProficient =  3.762956e-01
p value t-test for Peak S- pre-lick Proficient vs Peak S+ post-lick Naive =  4.426852e-01
p value ranksum for Peak S- post-lick Naive vs Trough S+ post-lickNaive =  4.450151e-01
p value ranksum for Trough S+ pre-lickNaive vs Trough S+ pre-lickProficient =  4.961429e-01
p value t-test for Peak S+ pre-lick Naive vs Peak S+ pre-lick Proficient =  5.891136e-01
p value t-test for Trough S- pre-lickProficient vs Trough S+ post-lickProficient =  6.433623e-01
p value t-test for Peak S- pre-lick Proficient vs Peak S+ post-lick Proficient =  7.025087e-01
p value ranksum for Peak S+ post-lick Naive vs Trough S+ post-lickProficient =  7.622892e-01
p value ranksum for Peak S- pre-lick Naive vs Trough S+ pre-lickProficient =  8.619254e-01
p value t-test for Trough S- pre-lickProficient vs Trough S+ post-lickNaive =  9.065222e-01
p value ranksum for Peak S- post-lick Naive vs Trough S- pre-lickProficient =  9.397222e-01


Nested ANOVAN for zPRP during odor per mouse per odor pair for Beta for hippocampus

Source                                                                          Sum Sq.        d.f.           Singular?      Mean Sq.       F              Prob>F         
naive_vs_proficient                                                            47.50352        1.00000        0.00000       47.50352      221.96109        0.00000
sp_vs_sm                                                                       87.41630        1.00000        0.00000       87.41630      408.45432        0.00000
pre_vs_post                                                                   178.39495        1.00000        0.00000      178.39495      833.55378        0.00000
peak_vs_trough                                                                  2.59505        1.00000        0.00000        2.59505       12.12542        0.00053
mouse_no(naive_vs_proficient,sp_vs_sm,pre_vs_post,peak_vs_trough)              34.22539       25.00000        0.00000        1.36902        6.39675        0.00000
naive_vs_proficient*sp_vs_sm                                                   50.19719        1.00000        0.00000       50.19719      234.54731        0.00000
naive_vs_proficient*pre_vs_post                                                10.15431        1.00000        0.00000       10.15431       47.44618        0.00000
naive_vs_proficient*peak_vs_trough                                              0.25046        1.00000        0.00000        0.25046        1.17030        0.27970
sp_vs_sm*pre_vs_post                                                           16.32561        1.00000        0.00000       16.32561       76.28174        0.00000
sp_vs_sm*peak_vs_trough                                                         0.00022        1.00000        0.00000        0.00022        0.00102        0.97452
pre_vs_post*peak_vs_trough                                                      0.00002        1.00000        0.00000        0.00002        0.00008        0.99266
Error                                                                         153.23641      716.00000        0.00000        0.21402                              
Total                                                                         601.27600      751.00000        0.00000                                             


glm for zPRP during odor per mouse per odor pair for High gamma hippocampus

mdl = 


Generalized linear regression model:
    zPRP ~ [Linear formula with 16 terms in 4 predictors]
    Distribution = Normal

Estimated Coefficients:
                                                                       Estimate        SE        tStat        pValue  
                                                                       _________    ________    ________    __________

    (Intercept)                                                          -1.2072    0.052094     -23.173    1.2377e-89
    naive_vs_proficient_2                                                0.70994    0.073673      9.6364    8.8947e-21
    sp_vs_sm_1                                                           0.74026    0.073673      10.048    2.3923e-22
    pre_vs_post_1                                                        0.94543    0.073673      12.833    3.6624e-34
    peak_vs_trough_1                                                     0.05593    0.073673     0.75917       0.44799
    naive_vs_proficient_2:sp_vs_sm_1                                    -0.69529     0.10419     -6.6733    4.9195e-11
    naive_vs_proficient_2:pre_vs_post_1                                 -0.43705     0.10419     -4.1948     3.064e-05
    sp_vs_sm_1:pre_vs_post_1                                               -0.48     0.10419      -4.607     4.814e-06
    naive_vs_proficient_2:peak_vs_trough_1                               0.21443     0.10419      2.0581      0.039929
    sp_vs_sm_1:peak_vs_trough_1                                          0.56339     0.10419      5.4074    8.6511e-08
    pre_vs_post_1:peak_vs_trough_1                                      0.088024     0.10419     0.84485       0.39847
    naive_vs_proficient_2:sp_vs_sm_1:pre_vs_post_1                       0.48286     0.14735      3.2771     0.0010982
    naive_vs_proficient_2:sp_vs_sm_1:peak_vs_trough_1                   -0.46017     0.14735      -3.123     0.0018601
    naive_vs_proficient_2:pre_vs_post_1:peak_vs_trough_1               -0.072326     0.14735    -0.49086       0.62367
    sp_vs_sm_1:pre_vs_post_1:peak_vs_trough_1                           -0.12046     0.14735    -0.81753       0.41389
    naive_vs_proficient_2:sp_vs_sm_1:pre_vs_post_1:peak_vs_trough_1      0.10577     0.20838      0.5076       0.61189


752 observations, 736 error degrees of freedom
Estimated Dispersion: 0.128
F-statistic vs. constant model: 91, p-value = 3.79e-156


Ranksum or t-test p values for zPRP during odor per mouse per odor pair for High gamma hippocampus


pFDR = 4.125000e-02 

p value t-test for Peak S+ pre-lick Proficient vs Peak S- post-lick Proficient =  6.795150e-25
p value t-test for Peak S+ pre-lick Proficient vs Trough S- post-lickProficient =  1.019968e-24
p value t-test for Trough S+ pre-lickProficient vs Trough S- post-lickProficient =  3.268780e-23
p value t-test for Peak S+ pre-lick Proficient vs Trough S- post-lickNaive =  1.887848e-20
p value t-test for Peak S- post-lick Proficient vs Trough S+ pre-lickProficient =  3.612676e-20
p value t-test for Peak S- post-lick Proficient vs Trough S+ pre-lickNaive =  4.396540e-20
p value t-test for Trough S+ post-lickProficient vs Trough S- post-lickProficient =  6.383578e-20
p value t-test for Peak S- post-lick Proficient vs Trough S- pre-lickNaive =  1.036557e-19
p value t-test for Peak S+ pre-lick Proficient vs Trough S+ post-lickNaive =  1.058996e-19
p value t-test for Peak S+ post-lick Proficient vs Trough S- post-lickProficient =  1.358942e-19
p value t-test for Peak S+ pre-lick Proficient vs Trough S+ post-lickProficient =  7.816790e-19
p value t-test for Peak S- post-lick Proficient vs Trough S- pre-lickProficient =  1.025084e-17
p value t-test for Peak S+ post-lick Proficient vs Peak S- post-lick Proficient =  1.117746e-17
p value ranksum for Peak S+ pre-lick Naive vs Peak S- post-lick Proficient =  6.923009e-17
p value ranksum for Peak S+ pre-lick Naive vs Trough S- post-lickProficient =  6.923009e-17
p value ranksum for Peak S- pre-lick Naive vs Trough S- post-lickProficient =  6.923009e-17
p value ranksum for Trough S+ pre-lickNaive vs Trough S- post-lickProficient =  7.380438e-17
p value ranksum for Peak S+ pre-lick Naive vs Trough S+ post-lickNaive =  7.867648e-17
p value ranksum for Peak S+ pre-lick Naive vs Trough S- post-lickNaive =  7.867648e-17
p value ranksum for Peak S- pre-lick Naive vs Peak S- post-lick Proficient =  7.867648e-17
p value ranksum for Peak S+ pre-lick Naive vs Trough S+ post-lickProficient =  1.082160e-16
p value t-test for Peak S- post-lick Naive vs Trough S- post-lickProficient =  1.096843e-16
p value ranksum for Trough S- pre-lickNaive vs Trough S- post-lickProficient =  1.309378e-16
p value ranksum for Peak S- pre-lick Proficient vs Trough S- post-lickProficient =  3.165392e-16
p value ranksum for Peak S- pre-lick Naive vs Trough S- post-lickNaive =  3.587581e-16
p value ranksum for Peak S- pre-lick Naive vs Trough S+ post-lickNaive =  4.326924e-16
p value t-test for Peak S- post-lick Naive vs Peak S- post-lick Proficient =  5.983822e-16
p value ranksum for Peak S- pre-lick Naive vs Trough S+ post-lickProficient =  1.317701e-15
p value ranksum for Peak S+ post-lick Naive vs Trough S- post-lickProficient =  1.489584e-15
p value ranksum for Trough S- pre-lickProficient vs Trough S- post-lickProficient =  1.683507e-15
p value t-test for Peak S+ pre-lick Proficient vs Trough S- pre-lickProficient =  1.851842e-15
p value t-test for Peak S+ pre-lick Proficient vs Peak S- post-lick Naive =  2.311357e-15
p value ranksum for Peak S- pre-lick Proficient vs Peak S- post-lick Proficient =  7.184227e-15
p value ranksum for Peak S+ post-lick Naive vs Peak S- post-lick Proficient =  7.184227e-15
p value t-test for Peak S- post-lick Proficient vs Trough S+ post-lickNaive =  2.770477e-14
p value t-test for Peak S- post-lick Proficient vs Trough S- post-lickNaive =  3.411754e-14
p value ranksum for Trough S+ post-lickNaive vs Trough S- post-lickProficient =  5.010197e-14
p value t-test for Peak S+ pre-lick Proficient vs Peak S+ post-lick Proficient =  5.470342e-14
p value ranksum for Trough S- post-lickNaive vs Trough S- post-lickProficient =  1.330408e-13
p value t-test for Peak S+ pre-lick Proficient vs Peak S- pre-lick Proficient =  1.397149e-13
p value t-test for Peak S+ pre-lick Proficient vs Peak S+ post-lick Naive =  6.010066e-13
p value ranksum for Peak S+ pre-lick Naive vs Trough S- pre-lickProficient =  6.779728e-13
p value ranksum for Trough S+ pre-lickNaive vs Trough S- post-lickNaive =  1.053652e-12
p value t-test for Peak S- post-lick Proficient vs Trough S+ post-lickProficient =  1.464352e-12
p value t-test for Trough S+ pre-lickProficient vs Trough S+ post-lickProficient =  2.792789e-12
p value ranksum for Trough S- pre-lickNaive vs Trough S- post-lickNaive =  3.123059e-12
p value t-test for Peak S+ pre-lick Proficient vs Trough S+ pre-lickProficient =  5.395176e-12
p value ranksum for Trough S+ pre-lickNaive vs Trough S+ post-lickNaive =  6.951733e-12
p value ranksum for Trough S+ pre-lickNaive vs Trough S+ post-lickProficient =  7.727052e-12
p value t-test for Peak S+ post-lick Proficient vs Trough S+ post-lickProficient =  8.025560e-12
p value t-test for Peak S+ post-lick Proficient vs Trough S- post-lickNaive =  9.484738e-12
p value ranksum for Peak S+ pre-lick Naive vs Peak S- post-lick Naive =  1.376691e-11
p value ranksum for Trough S- pre-lickNaive vs Trough S+ post-lickNaive =  1.450416e-11
p value t-test for Peak S+ post-lick Proficient vs Trough S+ post-lickNaive =  3.791369e-11
p value t-test for Trough S+ pre-lickProficient vs Trough S- post-lickNaive =  1.471574e-10
p value ranksum for Peak S- pre-lick Naive vs Trough S- pre-lickProficient =  1.580782e-10
p value ranksum for Trough S- pre-lickNaive vs Trough S+ post-lickProficient =  2.715854e-10
p value ranksum for Peak S+ pre-lick Naive vs Peak S- pre-lick Proficient =  4.008618e-10
p value t-test for Trough S+ pre-lickProficient vs Trough S+ post-lickNaive =  7.009713e-10
p value t-test for Peak S+ pre-lick Proficient vs Trough S- pre-lickNaive =  1.299076e-09
p value ranksum for Peak S+ pre-lick Naive vs Peak S+ post-lick Naive =  2.541316e-09
p value t-test for Peak S+ pre-lick Proficient vs Trough S+ pre-lickNaive =  3.653723e-09
p value ranksum for Peak S- pre-lick Naive vs Peak S- post-lick Naive =  4.025098e-09
p value ranksum for Peak S+ pre-lick Naive vs Trough S- pre-lickNaive =  9.929974e-09
p value ranksum for Peak S+ post-lick Naive vs Trough S- post-lickNaive =  1.134852e-08
p value ranksum for Peak S+ pre-lick Naive vs Trough S+ pre-lickProficient =  1.354945e-08
p value ranksum for Peak S+ pre-lick Naive vs Trough S+ pre-lickNaive =  1.017458e-07
p value ranksum for Peak S+ post-lick Naive vs Trough S+ post-lickNaive =  1.201086e-07
p value t-test for Peak S- post-lick Naive vs Trough S- post-lickNaive =  2.364489e-07
p value ranksum for Peak S- pre-lick Naive vs Peak S- pre-lick Proficient =  3.455871e-07
p value ranksum for Peak S+ post-lick Naive vs Trough S+ post-lickProficient =  3.742744e-07
p value ranksum for Peak S- pre-lick Proficient vs Trough S- post-lickNaive =  7.895979e-07
p value t-test for Trough S+ pre-lickProficient vs Trough S- pre-lickProficient =  9.255748e-07
p value ranksum for Peak S- pre-lick Naive vs Peak S+ post-lick Naive =  3.310207e-06
p value t-test for Peak S- post-lick Naive vs Peak S+ post-lick Proficient =  4.153085e-06
p value t-test for Peak S+ post-lick Proficient vs Trough S- pre-lickProficient =  4.829604e-06
p value ranksum for Trough S+ pre-lickNaive vs Trough S- pre-lickProficient =  7.063403e-06
p value ranksum for Peak S- pre-lick Naive vs Trough S- pre-lickNaive =  1.077401e-05
p value ranksum for Peak S- pre-lick Proficient vs Trough S+ post-lickNaive =  1.195865e-05
p value ranksum for Peak S- pre-lick Proficient vs Trough S+ post-lickProficient =  1.522504e-05
p value ranksum for Trough S- pre-lickNaive vs Trough S- pre-lickProficient =  4.023744e-05
p value ranksum for Peak S- pre-lick Naive vs Trough S+ pre-lickProficient =  7.187330e-05
p value t-test for Peak S- post-lick Naive vs Trough S+ post-lickNaive =  9.865897e-05
p value t-test for Peak S- post-lick Naive vs Trough S+ pre-lickNaive =  2.203656e-04
p value ranksum for Peak S- pre-lick Naive vs Peak S+ pre-lick Proficient =  2.240712e-04
p value t-test for Peak S- post-lick Naive vs Trough S- pre-lickNaive =  4.175369e-04
p value ranksum for Trough S- pre-lickProficient vs Trough S- post-lickNaive =  4.376330e-04
p value ranksum for Peak S+ pre-lick Naive vs Peak S+ post-lick Proficient =  5.042769e-04
p value ranksum for Peak S- pre-lick Naive vs Trough S+ pre-lickNaive =  8.536134e-04
p value ranksum for Peak S- pre-lick Proficient vs Peak S+ post-lick Proficient =  1.147504e-03
p value ranksum for Trough S- pre-lickProficient vs Trough S+ post-lickProficient =  3.034069e-03
p value t-test for Peak S- post-lick Naive vs Trough S+ post-lickProficient =  3.711688e-03
p value ranksum for Peak S+ post-lick Naive vs Trough S- pre-lickProficient =  3.963099e-03
p value t-test for Peak S- post-lick Naive vs Trough S+ pre-lickProficient =  6.266805e-03
p value ranksum for Peak S- pre-lick Proficient vs Trough S+ pre-lickNaive =  6.786146e-03
p value ranksum for Peak S+ post-lick Naive vs Peak S+ post-lick Proficient =  9.287288e-03
p value ranksum for Trough S- pre-lickProficient vs Trough S+ post-lickNaive =  1.059067e-02
p value ranksum for Peak S+ pre-lick Naive vs Peak S- pre-lick Naive =  2.329448e-02
p value ranksum for Peak S+ pre-lick Naive vs Peak S+ pre-lick Proficient =  3.235332e-02

p values below are > pFDR

p value ranksum for Peak S+ post-lick Naive vs Trough S+ pre-lickNaive =  4.427631e-02
p value ranksum for Peak S- pre-lick Proficient vs Trough S+ pre-lickProficient =  5.106057e-02
p value t-test for Peak S+ post-lick Proficient vs Trough S+ pre-lickProficient =  5.288331e-02
p value ranksum for Peak S+ post-lick Naive vs Peak S- post-lick Naive =  5.572746e-02
p value ranksum for Peak S- pre-lick Proficient vs Trough S- pre-lickNaive =  5.769120e-02
p value ranksum for Peak S- pre-lick Proficient vs Trough S- pre-lickProficient =  5.869444e-02
p value ranksum for Peak S- pre-lick Naive vs Peak S+ post-lick Proficient =  6.954602e-02
p value t-test for Peak S+ post-lick Proficient vs Trough S- pre-lickNaive =  1.077355e-01
p value ranksum for Trough S+ pre-lickNaive vs Trough S- pre-lickNaive =  1.758703e-01
p value t-test for Peak S- post-lick Proficient vs Trough S- post-lickProficient =  1.763178e-01
p value ranksum for Trough S+ post-lickNaive vs Trough S- post-lickNaive =  2.234270e-01
p value ranksum for Peak S+ post-lick Naive vs Trough S+ pre-lickProficient =  2.663104e-01
p value t-test for Peak S+ post-lick Proficient vs Trough S+ pre-lickNaive =  2.670276e-01
p value ranksum for Peak S- pre-lick Proficient vs Peak S- post-lick Naive =  2.728707e-01
p value ranksum for Peak S+ post-lick Naive vs Trough S- pre-lickNaive =  3.037530e-01
p value ranksum for Trough S+ pre-lickNaive vs Trough S+ pre-lickProficient =  3.681915e-01
p value ranksum for Peak S- pre-lick Proficient vs Peak S+ post-lick Naive =  4.228067e-01
p value ranksum for Trough S+ post-lickNaive vs Trough S+ post-lickProficient =  5.057645e-01
p value t-test for Peak S- post-lick Naive vs Trough S- pre-lickProficient =  5.778781e-01
p value ranksum for Trough S- pre-lickNaive vs Trough S+ pre-lickProficient =  7.622892e-01
p value ranksum for Trough S- post-lickNaive vs Trough S+ post-lickProficient =  9.216903e-01


Nested ANOVAN for zPRP during odor per mouse per odor pair for High gamma for hippocampus

Source                                                                          Sum Sq.        d.f.           Singular?      Mean Sq.       F              Prob>F         
naive_vs_proficient                                                            10.90997        1.00000        0.00000       10.90997       91.16499        0.00000
sp_vs_sm                                                                       30.72701        1.00000        0.00000       30.72701      256.75848        0.00000
pre_vs_post                                                                    70.98978        1.00000        0.00000       70.98978      593.19881        0.00000
peak_vs_trough                                                                 21.32168        1.00000        0.00000       21.32168      178.16646        0.00000
mouse_no(naive_vs_proficient,sp_vs_sm,pre_vs_post,peak_vs_trough)              13.60375       25.00000        0.00000        0.54415        4.54698        0.00000
naive_vs_proficient*sp_vs_sm                                                   11.21893        1.00000        0.00000       11.21893       93.74665        0.00000
naive_vs_proficient*pre_vs_post                                                 1.75975        1.00000        0.00000        1.75975       14.70470        0.00014
naive_vs_proficient*peak_vs_trough                                              0.01792        1.00000        0.00000        0.01792        0.14976        0.69888
sp_vs_sm*pre_vs_post                                                            3.02932        1.00000        0.00000        3.02932       25.31331        0.00000
sp_vs_sm*peak_vs_trough                                                         4.19942        1.00000        0.00000        4.19942       35.09084        0.00000
pre_vs_post*peak_vs_trough                                                      0.02274        1.00000        0.00000        0.02274        0.19006        0.66300
Error                                                                          85.68574      716.00000        0.00000        0.11967                              
Total                                                                         267.98451      751.00000        0.00000                                             


glm for divergence time per mouse per odor for pair pre-lick ztPRP for Beta for hippocampus

mdl = 


Generalized linear regression model:
    detection_time ~ 1 + lick_peak_trough
    Distribution = Normal

Estimated Coefficients:
                          Estimate        SE        tStat      pValue  
                          _________    ________    _______    _________

    (Intercept)             0.43003    0.018258     23.553    2.366e-44
    lick_peak_trough_1    -0.071262    0.027346     -2.606     0.010454
    lick_peak_trough_2    -0.063348    0.029681    -2.1343     0.035085


111 observations, 108 error degrees of freedom
Estimated Dispersion: 0.0153
F-statistic vs. constant model: 4.08, p-value = 0.0196


Ranksum or t-test p values for detection time per mouse per odor pair for pre-lick ztPRP for Beta for hippocampus 


pFDR = 3.333333e-02 

p value t-test for Lick pre-lick vs Peak pre-lick  =  9.519332e-03
p value t-test for Lick pre-lick vs Trough pre-lick  =  1.853933e-02

p values below are > pFDR

p value t-test for Peak pre-lick  vs Trough pre-lick  =  8.232512e-01


Nested ANOVAN for detection time per mouse per odor pair for pre-lick ztPRP for Beta hippocampus

Source                                   Sum Sq.        d.f.           Singular?      Mean Sq.       F              Prob>F         
lick_peak_trough                         0.11371        2.00000        0.00000        0.05685        4.29712        0.01641
mouse_no(lick_peak_trough)               0.42564       15.00000        0.00000        0.02838        2.14476        0.01392
Error                                    1.23043       93.00000        0.00000        0.01323                              
Total                                    1.78109      110.00000        0.00000                                             
glm for divergence time per mouse per odor for pair post-lick ztPRP for Beta hippocampus

mdl = 


Generalized linear regression model:
    detection_time ~ 1 + lick_peak_trough
    Distribution = Normal

Estimated Coefficients:
                          Estimate      SE        tStat       pValue  
                          ________    _______    _______    __________

    (Intercept)            0.43003    0.01749     24.587    6.8701e-49
    lick_peak_trough_1    -0.17451    0.02582    -6.7586    5.2076e-10
    lick_peak_trough_2    -0.17707    0.02582    -6.8579    3.1625e-10


124 observations, 121 error degrees of freedom
Estimated Dispersion: 0.0141
F-statistic vs. constant model: 31.8, p-value = 8.09e-12


Ranksum or t-test p values for detection time per mouse per odor pair for post-lick ztPRP for hippocampus Beta


pFDR = 3.333333e-02 

p value t-test for Lick post vs Trough post-lick hippocampus Beta =  3.756687e-11
p value t-test for Lick post vs Peak post-lick hippocampus Beta =  1.657609e-09

p values below are > pFDR

p value ranksum for Peak post-lick hippocampus Beta vs Trough post-lick hippocampus Beta =  8.644125e-01


Nested ANOVAN for detection time per mouse per odor pair for post-lick ztPRP for Beta hippocampus

Source                                   Sum Sq.        d.f.           Singular?      Mean Sq.       F              Prob>F         
lick_peak_trough                         0.82517        2.00000        0.00000        0.41258       31.16731        0.00000
mouse_no(lick_peak_trough)               0.29940       15.00000        0.00000        0.01996        1.50781        0.11532
Error                                    1.40320      106.00000        0.00000        0.01324                              
Total                                    2.59690      123.00000        0.00000                                             
glm for divergence time per mouse per odor for pair pre-lick ztPRP for High gamma for hippocampus

mdl = 


Generalized linear regression model:
    detection_time ~ 1 + lick_peak_trough
    Distribution = Normal

Estimated Coefficients:
                          Estimate        SE        tStat        pValue  
                          _________    ________    ________    __________

    (Intercept)             0.43003    0.017431       24.67    2.5856e-44
    lick_peak_trough_1     0.013255    0.026738     0.49574       0.62116
    lick_peak_trough_2    -0.028258    0.030192    -0.93596       0.35155


103 observations, 100 error degrees of freedom
Estimated Dispersion: 0.014
F-statistic vs. constant model: 0.857, p-value = 0.428


Ranksum or t-test p values for detection time per mouse per odor pair for pre-lick ztPRP for High gamma for hippocampus 


pFDR = 3.333333e-03 


p values below are > pFDR

p value t-test for Lick pre-lick vs Peak pre-lick  =  9.519332e-03
p value t-test for Peak pre-lick  vs Lick pre-lick =  9.519332e-03
p value t-test for Peak pre-lick  vs Peak pre-lick  =  1.446036e-02
p value t-test for Lick pre-lick vs Trough pre-lick  =  1.853933e-02
p value t-test for Trough pre-lick  vs Lick pre-lick =  1.853933e-02
p value t-test for Trough pre-lick  vs Peak pre-lick  =  2.742607e-02
p value t-test for Peak pre-lick  vs Trough pre-lick  =  2.571364e-01
p value t-test for Peak pre-lick  vs Trough pre-lick  =  2.616475e-01
p value t-test for Lick pre-lick vs Trough pre-lick  =  3.149240e-01
p value t-test for Lick pre-lick vs Trough pre-lick  =  3.149240e-01
p value t-test for Trough pre-lick  vs Trough pre-lick  =  3.497128e-01
p value t-test for Lick pre-lick vs Peak pre-lick  =  6.068102e-01
p value t-test for Lick pre-lick vs Peak pre-lick  =  6.068102e-01
p value t-test for Peak pre-lick  vs Trough pre-lick  =  8.232512e-01
p value t-test for Lick pre-lick vs Lick pre-lick =  NaN


Nested ANOVAN for detection time per mouse per odor pair for pre-lick ztPRP for High gamma hippocampus

Source                                   Sum Sq.        d.f.           Singular?      Mean Sq.       F              Prob>F         
lick_peak_trough                         0.01358        2.00000        0.00000        0.00679        0.47873        0.62123
mouse_no(lick_peak_trough)               0.19225       15.00000        0.00000        0.01282        0.90377        0.56272
Error                                    1.20543       85.00000        0.00000        0.01418                              
Total                                    1.42164      102.00000        0.00000                                             
glm for divergence time per mouse per odor for pair post-lick ztPRP for High gamma hippocampus

mdl = 


Generalized linear regression model:
    detection_time ~ 1 + lick_peak_trough
    Distribution = Normal

Estimated Coefficients:
                          Estimate       SE        tStat       pValue  
                          ________    ________    _______    __________

    (Intercept)            0.43003    0.016494     26.071    8.5354e-51
    lick_peak_trough_1     -0.1681    0.024523    -6.8546    3.4741e-10
    lick_peak_trough_2    -0.13972    0.024704    -5.6558    1.1009e-07


121 observations, 118 error degrees of freedom
Estimated Dispersion: 0.0125
F-statistic vs. constant model: 27.7, p-value = 1.41e-10


Ranksum or t-test p values for detection time per mouse per odor pair for post-lick ztPRP for hippocampus High gamma


pFDR = 2.666667e-02 

p value t-test for Lick post vs Trough post-lick hippocampus Beta =  3.756687e-11
p value t-test for Trough post-lick hippocampus Beta vs Lick post =  3.756687e-11
p value t-test for Lick post vs Peak post-lick hippocampus Beta =  1.657609e-09
p value t-test for Lick post vs Peak post-lick hippocampus High gamma =  1.839302e-09
p value t-test for Lick post vs Peak post-lick hippocampus High gamma =  1.839302e-09
p value ranksum for Peak post-lick hippocampus Beta vs Lick post =  6.630689e-09
p value t-test for Lick post vs Trough post-lick hippocampus High gamma =  1.763642e-08
p value t-test for Lick post vs Trough post-lick hippocampus High gamma =  1.763642e-08

p values below are > pFDR

p value ranksum for Peak post-lick hippocampus Beta vs Trough post-lick hippocampus High gamma =  6.887515e-02
p value ranksum for Peak post-lick hippocampus High gamma vs Trough post-lick hippocampus High gamma =  8.248323e-02
p value t-test for Trough post-lick hippocampus Beta vs Trough post-lick hippocampus High gamma =  1.580093e-01
p value ranksum for Peak post-lick hippocampus Beta vs Peak post-lick hippocampus High gamma =  7.504049e-01
p value t-test for Trough post-lick hippocampus Beta vs Peak post-lick hippocampus High gamma =  7.554154e-01
p value ranksum for Peak post-lick hippocampus Beta vs Trough post-lick hippocampus Beta =  8.644125e-01
p value t-test for Lick post vs Lick post =  NaN


Nested ANOVAN for detection time per mouse per odor pair for post-lick ztPRP for High gamma hippocampus

Source                                   Sum Sq.        d.f.           Singular?      Mean Sq.       F              Prob>F         
lick_peak_trough                         0.63425        2.00000        0.00000        0.31712       27.18416        0.00000
mouse_no(lick_peak_trough)               0.27518       15.00000        0.00000        0.01835        1.57260        0.09440
Error                                    1.20157      103.00000        0.00000        0.01167                              
Total                                    2.16893      120.00000        0.00000                                             
glm for troigh zPRP per mouse per odor pair for Beta for prefrontal

mdl = 


Generalized linear regression model:
    zPRP ~ [Linear formula with 16 terms in 4 predictors]
    Distribution = Normal

Estimated Coefficients:
                                                                       Estimate        SE         tStat        pValue  
                                                                       _________    ________    _________    __________

    (Intercept)                                                         -0.49118     0.07043       -6.974     6.864e-12
    naive_vs_proficient_2                                                0.58253    0.099603       5.8485    7.4589e-09
    sp_vs_sm_1                                                           0.68294    0.099603       6.8567    1.4936e-11
    peak_vs_trough_1                                                     0.15052    0.099603       1.5112       0.13116
    pre_vs_post_1                                                        -1.8571    0.099603      -18.646    7.6752e-64
    naive_vs_proficient_2:sp_vs_sm_1                                    -0.57103     0.14086      -4.0539    5.5733e-05
    naive_vs_proficient_2:peak_vs_trough_1                             -0.078399     0.14086     -0.55658       0.57799
    sp_vs_sm_1:peak_vs_trough_1                                        -0.037509     0.14086     -0.26629       0.79009
    naive_vs_proficient_2:pre_vs_post_1                                   1.1022     0.14086       7.8251    1.7643e-14
    sp_vs_sm_1:pre_vs_post_1                                              1.2222     0.14086        8.677    2.5891e-17
    peak_vs_trough_1:pre_vs_post_1                                     -0.003639     0.14086    -0.025835        0.9794
    naive_vs_proficient_2:sp_vs_sm_1:peak_vs_trough_1                    0.04909     0.19921      0.24643       0.80542
    naive_vs_proficient_2:sp_vs_sm_1:pre_vs_post_1                        -1.195     0.19921      -5.9987    3.1186e-09
    naive_vs_proficient_2:peak_vs_trough_1:pre_vs_post_1               0.0045109     0.19921     0.022645       0.98194
    sp_vs_sm_1:peak_vs_trough_1:pre_vs_post_1                           0.072686     0.19921      0.36488        0.7153
    naive_vs_proficient_2:sp_vs_sm_1:peak_vs_trough_1:pre_vs_post_1    -0.051211     0.28172     -0.18178       0.85581


752 observations, 736 error degrees of freedom
Estimated Dispersion: 0.233
F-statistic vs. constant model: 126, p-value = 5.94e-192


Ranksum or t-test p values for zPRPe per mouse per odor pair for Beta for prefrontal


pFDR = 4.083333e-02 

p value t-test for Peak before lick S+ Naive vs Peak S- post-lick Proficient =  1.896620e-25
p value t-test for Peak before lick S+ Naive vs Trough S- post-lick Proficient =  1.345708e-24
p value t-test for Peak S- post-lick Proficient vs Trough before lick S+ Naive =  6.489510e-24
p value t-test for Peak before lick S+ Proficient vs Peak S- post-lick Proficient =  1.026654e-23
p value t-test for Peak before lick S+ Proficient vs Trough S- post-lick Proficient =  1.576734e-23
p value t-test for Peak S- post-lick Proficient vs Trough before lick S+ Proficient =  9.414287e-23
p value t-test for Trough before lick S+ Proficient vs Trough S- post-lick Proficient =  2.444184e-22
p value t-test for Peak S- post-lick Proficient vs Peak S- Naive =  2.813026e-22
p value t-test for Peak before lick S+ Proficient vs Trough S+ post-lick Proficient =  4.377232e-20
p value t-test for Peak S- Proficient vs Peak S- post-lick Proficient =  1.569128e-19
p value t-test for Peak S- post-lick Proficient vs Peak S- Proficient =  8.987971e-19
p value t-test for Peak S- Proficient vs Trough S- post-lick Proficient =  1.633110e-18
p value t-test for Peak S- Proficient vs Trough S- post-lick Proficient =  1.977246e-18
p value t-test for Peak before lick S+ Naive vs Peak S- Proficient =  1.991254e-18
p value t-test for Peak S+ post-lick Proficient vs Trough S- post-lick Proficient =  4.444174e-18
p value t-test for Peak before lick S+ Naive vs Trough S- post-lick Naive =  4.694220e-18
p value t-test for Trough before lick S+ Proficient vs Trough S+ post-lick Proficient =  6.888312e-18
p value t-test for Peak S+ post-lick Proficient vs Peak S- post-lick Proficient =  1.036387e-17
p value t-test for Peak before lick S+ Naive vs Trough S+ post-lick Naive =  1.107569e-17
p value t-test for Peak before lick S+ Naive vs Peak S- post-lick Naive =  3.832662e-17
p value ranksum for Peak S- Naive vs Peak S- post-lick Proficient =  6.923009e-17
p value ranksum for Peak S- Naive vs Trough S- post-lick Proficient =  6.923009e-17
p value ranksum for Trough before lick S+ Naive vs Trough S- post-lick Proficient =  6.923009e-17
p value ranksum for Peak S- Naive vs Trough S- post-lick Proficient =  1.583501e-16
p value t-test for Peak before lick S+ Proficient vs Peak S+ post-lick Proficient =  1.618740e-16
p value ranksum for Trough S+ post-lick Proficient vs Trough S- post-lick Proficient =  1.686891e-16
p value t-test for Peak S- post-lick Proficient vs Trough S+ post-lick Proficient =  3.505000e-16
p value t-test for Peak S- post-lick Proficient vs Trough S+ post-lick Naive =  5.167093e-16
p value ranksum for Peak S+ post-lick Naive vs Trough S- post-lick Proficient =  9.109316e-16
p value ranksum for Trough S+ post-lick Naive vs Trough S- post-lick Proficient =  1.489584e-15
p value ranksum for Peak S- post-lick Naive vs Trough S- post-lick Proficient =  2.283818e-15
p value ranksum for Peak S+ post-lick Naive vs Peak S- post-lick Proficient =  2.579104e-15
p value t-test for Peak before lick S+ Proficient vs Peak S- Proficient =  3.801843e-15
p value t-test for Peak S- post-lick Proficient vs Trough S- post-lick Naive =  3.992649e-15
p value ranksum for Trough S- post-lick Naive vs Trough S- post-lick Proficient =  4.721039e-15
p value t-test for Peak before lick S+ Naive vs Peak S- Proficient =  6.926308e-15
p value t-test for Peak before lick S+ Proficient vs Trough S- post-lick Naive =  7.273423e-15
p value ranksum for Peak S- post-lick Naive vs Peak S- post-lick Proficient =  8.593298e-15
p value ranksum for Trough before lick S+ Naive vs Trough S- post-lick Naive =  1.027353e-14
p value t-test for Peak before lick S+ Naive vs Peak S+ post-lick Naive =  1.490542e-14
p value t-test for Peak before lick S+ Proficient vs Trough S+ post-lick Naive =  1.547213e-14
p value t-test for Peak before lick S+ Naive vs Trough S+ post-lick Proficient =  2.446725e-14
p value ranksum for Peak S- Naive vs Trough S- post-lick Naive =  3.972220e-14
p value t-test for Peak before lick S+ Proficient vs Peak S- post-lick Naive =  9.639784e-14
p value ranksum for Trough before lick S+ Naive vs Trough S+ post-lick Naive =  1.767607e-13
p value t-test for Trough before lick S+ Proficient vs Peak S- Proficient =  1.776773e-13
p value ranksum for Peak S- post-lick Naive vs Trough before lick S+ Naive =  3.887406e-13
p value t-test for Peak S+ post-lick Proficient vs Trough before lick S+ Proficient =  5.731815e-13
p value ranksum for Peak S- post-lick Naive vs Trough before lick S+ Proficient =  9.440008e-13
p value t-test for Trough before lick S+ Proficient vs Trough S- post-lick Naive =  9.749873e-13
p value ranksum for Peak S- Naive vs Trough S- post-lick Naive =  1.175776e-12
p value t-test for Peak S- Proficient vs Trough before lick S+ Naive =  1.233707e-12
p value ranksum for Peak S- Naive vs Trough S+ post-lick Naive =  1.385423e-12
p value t-test for Trough before lick S+ Proficient vs Trough S+ post-lick Naive =  2.866480e-12
p value ranksum for Trough before lick S+ Naive vs Trough S+ post-lick Proficient =  3.295477e-12
p value ranksum for Peak S- Naive vs Peak S- post-lick Naive =  3.668778e-12
p value t-test for Peak before lick S+ Proficient vs Peak S+ post-lick Naive =  7.041071e-12
p value t-test for Peak before lick S+ Proficient vs Peak S- Proficient =  2.246969e-11
p value ranksum for Trough before lick S+ Naive vs Peak S- Proficient =  2.565080e-11
p value ranksum for Peak S- Naive vs Trough S+ post-lick Proficient =  4.069107e-11
p value t-test for Peak before lick S+ Naive vs Peak S+ post-lick Proficient =  4.909674e-11
p value ranksum for Peak S- post-lick Naive vs Peak S- Naive =  6.109086e-11
p value ranksum for Peak S- Naive vs Trough S+ post-lick Naive =  6.109086e-11
p value ranksum for Peak S- Naive vs Peak S- Proficient =  1.116281e-10
p value ranksum for Peak S+ post-lick Naive vs Trough before lick S+ Naive =  4.207474e-10
p value ranksum for Peak S+ post-lick Naive vs Trough before lick S+ Proficient =  1.148092e-09
p value t-test for Peak S- Proficient vs Trough before lick S+ Proficient =  1.273520e-09
p value ranksum for Peak S- Naive vs Trough S+ post-lick Proficient =  1.672018e-09
p value ranksum for Peak S- Naive vs Peak S+ post-lick Naive =  2.426351e-09
p value ranksum for Peak S- Naive vs Peak S- Proficient =  5.289865e-09
p value t-test for Peak S- Proficient vs Peak S- Naive =  1.290317e-08
p value t-test for Peak S+ post-lick Proficient vs Trough before lick S+ Naive =  3.438490e-08
p value ranksum for Peak S- Naive vs Peak S- Proficient =  6.981944e-08
p value ranksum for Peak S+ post-lick Naive vs Peak S- Naive =  1.105589e-07
p value t-test for Peak S+ post-lick Proficient vs Trough S+ post-lick Proficient =  8.871865e-07
p value t-test for Peak before lick S+ Proficient vs Trough before lick S+ Proficient =  9.571080e-07
p value ranksum for Peak S- Naive vs Peak S+ post-lick Proficient =  2.557364e-06
p value t-test for Peak before lick S+ Naive vs Peak S- Naive =  4.357303e-06
p value t-test for Peak before lick S+ Naive vs Peak S- Naive =  3.694073e-05
p value t-test for Peak before lick S+ Naive vs Trough before lick S+ Naive =  6.071500e-05
p value t-test for Peak S+ post-lick Proficient vs Peak S- Naive =  2.061221e-04
p value t-test for Peak S+ post-lick Proficient vs Trough S- post-lick Naive =  2.215226e-04
p value t-test for Peak S- post-lick Proficient vs Trough S- post-lick Proficient =  3.661720e-04
p value t-test for Peak S- Proficient vs Peak S- Proficient =  4.557177e-04
p value t-test for Peak S- Proficient vs Trough S- post-lick Naive =  6.395361e-04
p value t-test for Peak before lick S+ Proficient vs Peak S- Naive =  3.088779e-03
p value t-test for Peak S+ post-lick Proficient vs Trough S+ post-lick Naive =  3.461666e-03
p value ranksum for Peak S- post-lick Naive vs Peak S+ post-lick Proficient =  4.059225e-03
p value t-test for Peak S- Proficient vs Peak S- post-lick Naive =  4.893819e-03
p value ranksum for Peak S+ post-lick Naive vs Trough S- post-lick Naive =  5.389544e-03
p value ranksum for Peak S- Naive vs Peak before lick S+ Proficient =  1.258056e-02
p value t-test for Peak S+ post-lick Proficient vs Peak S- Proficient =  1.596995e-02
p value ranksum for Trough S- post-lick Naive vs Trough S+ post-lick Proficient =  1.652440e-02
p value ranksum for Trough before lick S+ Naive vs Peak S- Naive =  1.945857e-02
p value t-test for Peak before lick S+ Naive vs Trough before lick S+ Proficient =  2.108899e-02
p value t-test for Peak S- Proficient vs Trough S- post-lick Naive =  3.738340e-02
p value t-test for Peak S- Proficient vs Trough S+ post-lick Naive =  3.881501e-02
p value t-test for Peak before lick S+ Proficient vs Trough before lick S+ Naive =  3.940392e-02

p values below are > pFDR

p value ranksum for Peak S+ post-lick Naive vs Peak S- post-lick Naive =  5.769120e-02
p value ranksum for Trough S+ post-lick Naive vs Trough S- post-lick Naive =  7.936868e-02
p value ranksum for Peak S- Naive vs Trough before lick S+ Proficient =  8.468739e-02
p value ranksum for Peak S- post-lick Naive vs Trough S+ post-lick Proficient =  1.157477e-01
p value ranksum for Peak S+ post-lick Naive vs Trough S+ post-lick Naive =  2.121360e-01
p value ranksum for Peak S+ post-lick Naive vs Peak S- Proficient =  2.205647e-01
p value ranksum for Peak S- Naive vs Trough before lick S+ Naive =  2.321729e-01
p value ranksum for Peak S+ post-lick Naive vs Peak S+ post-lick Proficient =  2.966972e-01
p value ranksum for Peak S- Naive vs Peak S- Naive =  3.002113e-01
p value t-test for Peak S- Proficient vs Trough S+ post-lick Proficient =  3.137433e-01
p value ranksum for Peak S- post-lick Naive vs Trough S+ post-lick Naive =  3.562408e-01
p value ranksum for Trough S+ post-lick Naive vs Trough S+ post-lick Proficient =  3.722299e-01
p value t-test for Peak S- Proficient vs Peak S+ post-lick Naive =  3.907582e-01
p value t-test for Peak S- Proficient vs Peak S+ post-lick Proficient =  4.387725e-01
p value ranksum for Peak S- post-lick Naive vs Trough S- post-lick Naive =  4.540814e-01
p value ranksum for Peak S- Naive vs Trough before lick S+ Proficient =  4.725227e-01
p value ranksum for Peak S- post-lick Naive vs Peak S- Proficient =  5.757655e-01
p value t-test for Peak S- Proficient vs Trough S+ post-lick Proficient =  6.221890e-01
p value t-test for Peak before lick S+ Naive vs Peak before lick S+ Proficient =  6.552091e-01
p value t-test for Peak S- Proficient vs Trough S+ post-lick Naive =  6.794877e-01
p value ranksum for Peak S+ post-lick Naive vs Trough S+ post-lick Proficient =  6.830221e-01
p value ranksum for Trough before lick S+ Naive vs Trough before lick S+ Proficient =  9.819010e-01


Nested ANOVAN for zPRP during odor per mouse per odor pair for Beta for prefrontal

Source                                                                          Sum Sq.        d.f.           Singular?      Mean Sq.       F              Prob>F         
naive_vs_proficient                                                            51.89443        1.00000        0.00000       51.89443      314.83202        0.00000
sp_vs_sm                                                                       95.09997        1.00000        0.00000       95.09997      576.95047        0.00000
pre_vs_post                                                                   179.98705        1.00000        0.00000      179.98705     1091.94155        0.00000
peak_vs_trough                                                                  2.46619        1.00000        0.00000        2.46619       14.96181        0.00012
mouse_no(naive_vs_proficient,sp_vs_sm,pre_vs_post,peak_vs_trough)              81.00859       85.00000        0.00000        0.95304        5.78190        0.00000
naive_vs_proficient*sp_vs_sm                                                   62.56657        1.00000        0.00000       62.56657      379.57749        0.00000
naive_vs_proficient*pre_vs_post                                                10.96913        1.00000        0.00000       10.96913       66.54727        0.00000
naive_vs_proficient*peak_vs_trough                                              0.18601        1.00000        0.00000        0.18601        1.12850        0.28849
sp_vs_sm*pre_vs_post                                                           19.33372        1.00000        0.00000       19.33372      117.29340        0.00000
sp_vs_sm*peak_vs_trough                                                         0.00461        1.00000        0.00000        0.00461        0.02797        0.86724
pre_vs_post*peak_vs_trough                                                      0.02516        1.00000        0.00000        0.02516        0.15262        0.69618
Error                                                                         108.12988      656.00000        0.00000        0.16483                              
Total                                                                         613.93551      751.00000        0.00000                                             


glm for troigh zPRP per mouse per odor pair for High gamma for prefrontal

mdl = 


Generalized linear regression model:
    zPRP ~ [Linear formula with 16 terms in 4 predictors]
    Distribution = Normal

Estimated Coefficients:
                                                                       Estimate       SE        tStat        pValue  
                                                                       ________    ________    ________    __________

    (Intercept)                                                        -0.24284    0.051976     -4.6722    3.5435e-06
    naive_vs_proficient_2                                               0.25302    0.073505      3.4423    0.00060948
    sp_vs_sm_1                                                          0.24693    0.073505      3.3593    0.00082165
    peak_vs_trough_1                                                    0.14399    0.073505      1.9589        0.0505
    pre_vs_post_1                                                      -0.94681    0.073505     -12.881    2.2054e-34
    naive_vs_proficient_2:sp_vs_sm_1                                    -0.2061     0.10395     -1.9826      0.047783
    naive_vs_proficient_2:peak_vs_trough_1                              0.13129     0.10395       1.263       0.20699
    sp_vs_sm_1:peak_vs_trough_1                                         0.45153     0.10395      4.3436    1.5981e-05
    naive_vs_proficient_2:pre_vs_post_1                                 0.43393     0.10395      4.1743    3.3465e-05
    sp_vs_sm_1:pre_vs_post_1                                            0.49666     0.10395      4.7778    2.1401e-06
    peak_vs_trough_1:pre_vs_post_1                                     -0.12765     0.10395      -1.228       0.21984
    naive_vs_proficient_2:sp_vs_sm_1:peak_vs_trough_1                   -0.3604     0.14701     -2.4515      0.014456
    naive_vs_proficient_2:sp_vs_sm_1:pre_vs_post_1                     -0.48796     0.14701     -3.3192    0.00094711
    naive_vs_proficient_2:peak_vs_trough_1:pre_vs_post_1                 0.1151     0.14701     0.78294       0.43391
    sp_vs_sm_1:peak_vs_trough_1:pre_vs_post_1                           0.17745     0.14701      1.2071       0.22779
    naive_vs_proficient_2:sp_vs_sm_1:peak_vs_trough_1:pre_vs_post_1     -0.1724      0.2079    -0.82922       0.40725


752 observations, 736 error degrees of freedom
Estimated Dispersion: 0.127
F-statistic vs. constant model: 91.9, p-value = 3.31e-157


Ranksum or t-test p values for zPRPe per mouse per odor pair for High gamma for prefrontal


pFDR = 4.333333e-02 

p value t-test for Peak before lick S+ Naive vs Trough S- post-lick Proficient =  1.969889e-25
p value t-test for Peak before lick S+ Proficient vs Trough S- post-lick Proficient =  2.935715e-25
p value t-test for Peak before lick S+ Naive vs Peak S- post-lick Proficient =  3.228040e-24
p value t-test for Peak before lick S+ Proficient vs Peak S- post-lick Proficient =  4.035678e-24
p value t-test for Peak before lick S+ Naive vs Trough S- post-lick Naive =  3.530833e-22
p value t-test for Peak S- Proficient vs Trough S- post-lick Proficient =  1.507623e-21
p value t-test for Peak before lick S+ Naive vs Trough S+ post-lick Naive =  3.444149e-21
p value t-test for Peak before lick S+ Naive vs Peak S- post-lick Naive =  5.007977e-21
p value t-test for Peak S+ post-lick Proficient vs Trough S- post-lick Proficient =  6.438533e-21
p value t-test for Peak before lick S+ Proficient vs Trough S- post-lick Naive =  3.402020e-20
p value t-test for Peak before lick S+ Proficient vs Trough S+ post-lick Naive =  3.581194e-20
p value t-test for Peak before lick S+ Proficient vs Trough S+ post-lick Proficient =  4.469266e-20
p value t-test for Peak S- post-lick Proficient vs Trough before lick S+ Naive =  8.202866e-19
p value t-test for Peak S- post-lick Proficient vs Trough before lick S+ Proficient =  1.580901e-18
p value t-test for Peak S- post-lick Proficient vs Peak S- Naive =  3.105722e-18
p value t-test for Peak S+ post-lick Naive vs Trough S- post-lick Proficient =  3.623802e-18
p value t-test for Peak S+ post-lick Proficient vs Peak S- post-lick Proficient =  4.332490e-18
p value t-test for Peak before lick S+ Naive vs Trough S+ post-lick Proficient =  1.292126e-17
p value t-test for Peak S- post-lick Proficient vs Peak S- Proficient =  2.027928e-17
p value t-test for Trough S+ post-lick Proficient vs Trough S- post-lick Proficient =  3.103769e-17
p value ranksum for Trough before lick S+ Naive vs Trough S- post-lick Proficient =  7.380438e-17
p value ranksum for Peak S- Naive vs Trough S- post-lick Proficient =  7.867648e-17
p value ranksum for Trough before lick S+ Proficient vs Trough S- post-lick Proficient =  7.867648e-17
p value t-test for Peak S- post-lick Naive vs Trough S- post-lick Proficient =  9.595639e-17
p value ranksum for Peak S- Proficient vs Trough S- post-lick Proficient =  1.228848e-16
p value ranksum for Peak S- Naive vs Trough S- post-lick Proficient =  1.583501e-16
p value ranksum for Peak S- Naive vs Peak S- post-lick Proficient =  1.796931e-16
p value t-test for Peak before lick S+ Proficient vs Peak S- post-lick Naive =  4.702915e-16
p value t-test for Peak S+ post-lick Naive vs Peak S- post-lick Proficient =  6.921587e-16
p value t-test for Peak before lick S+ Proficient vs Peak S- Proficient =  8.693669e-16
p value ranksum for Peak S- Naive vs Trough S- post-lick Naive =  1.030451e-15
p value ranksum for Peak S- Naive vs Trough S+ post-lick Naive =  1.902247e-15
p value t-test for Peak before lick S+ Naive vs Peak S- Proficient =  2.323085e-15
p value t-test for Peak S- post-lick Naive vs Peak S- post-lick Proficient =  3.216374e-15
p value ranksum for Peak S- Naive vs Trough S+ post-lick Proficient =  4.185233e-15
p value t-test for Peak before lick S+ Naive vs Peak S+ post-lick Naive =  4.962169e-15
p value ranksum for Trough before lick S+ Proficient vs Trough S- post-lick Naive =  8.095762e-15
p value ranksum for Peak S- Proficient vs Peak S- post-lick Proficient =  8.593298e-15
p value ranksum for Trough before lick S+ Naive vs Trough S- post-lick Naive =  1.555380e-14
p value ranksum for Peak S- Naive vs Trough S- post-lick Naive =  3.972220e-14
p value t-test for Peak before lick S+ Proficient vs Peak S- Proficient =  6.759116e-14
p value ranksum for Trough S+ post-lick Naive vs Trough S- post-lick Proficient =  7.505018e-14
p value t-test for Peak before lick S+ Proficient vs Peak S+ post-lick Naive =  1.345621e-13
p value t-test for Peak S+ post-lick Proficient vs Trough S+ post-lick Proficient =  1.659037e-13
p value ranksum for Trough before lick S+ Proficient vs Trough S+ post-lick Naive =  2.776878e-13
p value ranksum for Trough S- post-lick Naive vs Trough S- post-lick Proficient =  3.286383e-13
p value ranksum for Trough before lick S+ Naive vs Trough S+ post-lick Naive =  3.887406e-13
p value t-test for Peak S- post-lick Proficient vs Trough S- post-lick Naive =  4.687042e-13
p value t-test for Peak before lick S+ Naive vs Peak S- Proficient =  4.798597e-13
p value ranksum for Trough before lick S+ Naive vs Trough S+ post-lick Proficient =  6.414559e-13
p value t-test for Peak before lick S+ Proficient vs Peak S+ post-lick Proficient =  8.677208e-13
p value t-test for Peak S- post-lick Proficient vs Trough S+ post-lick Naive =  1.085858e-12
p value ranksum for Peak S- Naive vs Trough S+ post-lick Naive =  1.920613e-12
p value t-test for Peak S+ post-lick Proficient vs Trough S- post-lick Naive =  2.016431e-12
p value t-test for Peak S- post-lick Proficient vs Trough S+ post-lick Proficient =  3.624455e-12
p value t-test for Peak S+ post-lick Proficient vs Trough S+ post-lick Naive =  3.635194e-12
p value t-test for Peak before lick S+ Proficient vs Trough before lick S+ Proficient =  4.507541e-12
p value ranksum for Trough before lick S+ Proficient vs Trough S+ post-lick Proficient =  9.051329e-12
p value ranksum for Peak S- Naive vs Trough S+ post-lick Proficient =  3.316474e-11
p value t-test for Peak S+ post-lick Naive vs Trough S- post-lick Naive =  3.653394e-11
p value ranksum for Peak S- Naive vs Peak S- Proficient =  1.362264e-10
p value t-test for Peak before lick S+ Naive vs Peak S- Naive =  2.253625e-10
p value t-test for Peak before lick S+ Proficient vs Peak S- Naive =  7.392048e-10
p value t-test for Peak before lick S+ Proficient vs Trough before lick S+ Naive =  1.407058e-09
p value t-test for Peak S+ post-lick Naive vs Trough S+ post-lick Naive =  1.755813e-09
p value t-test for Peak before lick S+ Naive vs Trough before lick S+ Proficient =  1.894668e-09
p value ranksum for Peak S- Naive vs Peak S- post-lick Naive =  3.508451e-09
p value t-test for Peak before lick S+ Naive vs Trough before lick S+ Naive =  3.563783e-09
p value t-test for Peak S- post-lick Naive vs Trough S- post-lick Naive =  4.383003e-08
p value t-test for Peak before lick S+ Naive vs Peak S- Naive =  1.440863e-07
p value ranksum for Peak S- Proficient vs Trough S- post-lick Naive =  2.046916e-07
p value t-test for Peak S- post-lick Naive vs Peak S+ post-lick Proficient =  2.500529e-07
p value t-test for Peak S+ post-lick Proficient vs Peak S- Proficient =  4.409203e-07
p value ranksum for Peak S- Naive vs Peak S- Proficient =  1.514077e-06
p value ranksum for Peak S- Naive vs Peak S+ post-lick Naive =  4.273126e-06
p value t-test for Peak S- Proficient vs Trough S- post-lick Naive =  4.706544e-06
p value t-test for Peak S+ post-lick Naive vs Peak S- post-lick Naive =  4.991504e-06
p value ranksum for Peak S- Proficient vs Trough S+ post-lick Proficient =  6.816770e-06
p value ranksum for Trough before lick S+ Naive vs Peak S- Proficient =  7.582513e-06
p value ranksum for Peak S- Proficient vs Trough S+ post-lick Naive =  1.004744e-05
p value ranksum for Peak S- Naive vs Trough before lick S+ Proficient =  1.115586e-05
p value ranksum for Peak S- Naive vs Peak S- Naive =  1.238043e-05
p value t-test for Peak S+ post-lick Naive vs Trough S+ post-lick Proficient =  1.725087e-05
p value t-test for Peak S- post-lick Naive vs Trough S+ post-lick Naive =  4.700872e-05
p value t-test for Peak S+ post-lick Naive vs Peak S+ post-lick Proficient =  5.281912e-05
p value t-test for Peak S- post-lick Naive vs Trough before lick S+ Naive =  5.759540e-05
p value ranksum for Trough before lick S+ Proficient vs Peak S- Proficient =  6.744558e-05
p value t-test for Peak S- post-lick Naive vs Peak S- Naive =  7.736696e-05
p value t-test for Peak S- Proficient vs Trough S+ post-lick Naive =  1.540727e-04
p value ranksum for Peak S- Naive vs Peak S- Proficient =  1.659991e-04
p value ranksum for Peak S- Naive vs Trough before lick S+ Naive =  1.817343e-04
p value ranksum for Peak S- Naive vs Peak before lick S+ Proficient =  2.240712e-04
p value t-test for Peak S- Proficient vs Trough S+ post-lick Proficient =  3.627166e-04
p value ranksum for Peak S- Proficient vs Peak S+ post-lick Proficient =  7.865534e-04
p value t-test for Peak before lick S+ Naive vs Peak before lick S+ Proficient =  9.801485e-04
p value t-test for Peak S- post-lick Naive vs Trough before lick S+ Proficient =  1.538137e-03
p value t-test for Peak before lick S+ Naive vs Peak S+ post-lick Proficient =  1.594321e-03
p value t-test for Peak S- post-lick Naive vs Trough S+ post-lick Proficient =  6.973812e-03
p value ranksum for Peak S- Proficient vs Trough before lick S+ Naive =  7.949031e-03
p value t-test for Peak S+ post-lick Proficient vs Trough before lick S+ Proficient =  1.340463e-02
p value ranksum for Peak S- Proficient vs Trough before lick S+ Proficient =  2.194862e-02
p value t-test for Peak S+ post-lick Proficient vs Peak S- Naive =  2.960216e-02
p value ranksum for Peak S- Proficient vs Peak S- Naive =  3.296938e-02
p value t-test for Peak S+ post-lick Naive vs Peak S- Proficient =  3.339878e-02

p values below are > pFDR

p value t-test for Peak S+ post-lick Naive vs Trough before lick S+ Naive =  4.668277e-02
p value t-test for Peak S+ post-lick Proficient vs Trough before lick S+ Naive =  7.316947e-02
p value t-test for Peak S+ post-lick Naive vs Peak S- Naive =  1.254392e-01
p value ranksum for Peak S- Proficient vs Peak S- Proficient =  1.664112e-01
p value ranksum for Peak S- Proficient vs Peak S- post-lick Naive =  1.933793e-01
p value t-test for Peak S+ post-lick Naive vs Trough before lick S+ Proficient =  2.007005e-01
p value ranksum for Trough before lick S+ Naive vs Peak S- Naive =  2.663104e-01
p value ranksum for Trough S+ post-lick Naive vs Trough S- post-lick Naive =  2.761920e-01
p value ranksum for Peak S- Naive vs Peak S+ post-lick Proficient =  3.218766e-01
p value ranksum for Trough before lick S+ Naive vs Trough before lick S+ Proficient =  3.484111e-01
p value ranksum for Peak S- Proficient vs Peak S+ post-lick Naive =  5.252982e-01
p value ranksum for Trough S+ post-lick Naive vs Trough S+ post-lick Proficient =  6.124023e-01
p value t-test for Peak S- post-lick Proficient vs Trough S- post-lick Proficient =  6.481967e-01
p value ranksum for Trough S- post-lick Naive vs Trough S+ post-lick Proficient =  7.565321e-01
p value ranksum for Peak S- Naive vs Trough before lick S+ Proficient =  8.500556e-01
p value t-test for Peak S- post-lick Naive vs Peak S- Proficient =  9.622705e-01


Nested ANOVAN for zPRP during odor per mouse per odor pair for High gamma for prefrontal

Source                                                                          Sum Sq.        d.f.           Singular?      Mean Sq.       F              Prob>F         
naive_vs_proficient                                                            10.51609        1.00000        0.00000       10.51609      137.25064        0.00000
sp_vs_sm                                                                       34.08333        1.00000        0.00000       34.08333      444.83814        0.00000
pre_vs_post                                                                    71.44456        1.00000        0.00000       71.44456      932.45787        0.00000
peak_vs_trough                                                                 20.55344        1.00000        0.00000       20.55344      268.25296        0.00000
mouse_no(naive_vs_proficient,sp_vs_sm,pre_vs_post,peak_vs_trough)              49.60079       85.00000        0.00000        0.58354        7.61605        0.00000
naive_vs_proficient*sp_vs_sm                                                   21.19146        1.00000        0.00000       21.19146      276.58013        0.00000
naive_vs_proficient*pre_vs_post                                                 1.75529        1.00000        0.00000        1.75529       22.90916        0.00000
naive_vs_proficient*peak_vs_trough                                              0.04023        1.00000        0.00000        0.04023        0.52512        0.46893
sp_vs_sm*pre_vs_post                                                            4.06734        1.00000        0.00000        4.06734       53.08478        0.00000
sp_vs_sm*peak_vs_trough                                                         4.56424        1.00000        0.00000        4.56424       59.57007        0.00000
pre_vs_post*peak_vs_trough                                                      0.02197        1.00000        0.00000        0.02197        0.28672        0.59251
Error                                                                          50.26247      656.00000        0.00000        0.07662                              
Total                                                                         268.55981      751.00000        0.00000                                             


glm for divergence time per mouse per odor pair for pre-lick ztPRP for prefrontal Beta

mdl = 


Generalized linear regression model:
    divergence_time ~ 1 + lick_peak_trough
    Distribution = Normal

Estimated Coefficients:
                          Estimate        SE        tStat        pValue  
                          _________    ________    ________    __________

    (Intercept)             0.43003    0.017274      24.894    6.4939e-44
    lick_peak_trough_1    -0.031446    0.027495     -1.1437       0.25556
    lick_peak_trough_2     -0.01117    0.029502    -0.37864       0.70579


100 observations, 97 error degrees of freedom
Estimated Dispersion: 0.0137
F-statistic vs. constant model: 0.655, p-value = 0.522


Ranksum or t-test p values for divergence time for pre-lick ztPRP for prefrontal Beta


pFDR = 5.000000e-02 


p values below are > pFDR

p value t-test for Lick pre-lick Beta vs Peak pre-lick Beta =  2.715327e-01
p value t-test for Lick pre-lick Beta vs Trough pre-lick Beta =  6.526406e-01
p value ranksum for Peak pre-lick Beta vs Trough pre-lick Beta =  8.746923e-01


Nested ANOVAN for divergence time per mouse per odor pair for pre-lick ztPRP for Beta for prefrontal

Source                                   Sum Sq.        d.f.           Singular?      Mean Sq.       F              Prob>F         
lick_peak_trough                         0.01551        2.00000        0.00000        0.00775        0.60709        0.54737
mouse_no(lick_peak_trough)               0.28426       15.00000        0.00000        0.01895        1.48390        0.13064
Error                                    1.04722       82.00000        0.00000        0.01277                              
Total                                    1.34946       99.00000        0.00000                                             
glm for divergence time per mouse per odor pair for post-lick ztPRP for prefrontal Beta

mdl = 


Generalized linear regression model:
    divergence_time ~ 1 + lick_peak_trough
    Distribution = Normal

Estimated Coefficients:
                          Estimate       SE        tStat       pValue  
                          ________    ________    _______    __________

    (Intercept)            0.43003    0.018396     23.377    6.9048e-47
    lick_peak_trough_1     -0.1352    0.027158    -4.9782     2.134e-06
    lick_peak_trough_2    -0.14144    0.026974    -5.2435    6.7155e-07


125 observations, 122 error degrees of freedom
Estimated Dispersion: 0.0156
F-statistic vs. constant model: 17.9, p-value = 1.53e-07


Ranksum or t-test p values for divergence time for post-lick ztPRP for prefrontal Beta


pFDR = 3.333333e-02 

p value t-test for Lick post-lick Beta vs Peak post-lick Beta =  4.869566e-07
p value t-test for Lick post-lick Beta vs Trough post-lick Beta =  5.960199e-07

p values below are > pFDR

p value ranksum for Peak post-lick Beta vs Trough post-lick Beta =  7.413478e-01


Nested ANOVAN for divergence time per mouse per odor pair for post-lick ztPRP for Beta for prefrontal

Source                                   Sum Sq.        d.f.           Singular?      Mean Sq.       F              Prob>F         
lick_peak_trough                         0.52667        2.00000        0.00000        0.26334       17.68394        0.00000
mouse_no(lick_peak_trough)               0.30576       15.00000        0.00000        0.02038        1.36885        0.17606
Error                                    1.59337      107.00000        0.00000        0.01489                              
Total                                    2.45640      124.00000        0.00000                                             
glm for divergence time per mouse per odor pair for pre-lick ztPRP for prefrontal High gamma

mdl = 


Generalized linear regression model:
    divergence_time ~ 1 + lick_peak_trough
    Distribution = Normal

Estimated Coefficients:
                          Estimate        SE        tStat        pValue  
                          _________    ________    ________    __________

    (Intercept)             0.43003    0.015652      27.474    5.4363e-47
    lick_peak_trough_1    0.0020859    0.024217    0.086132       0.93154
    lick_peak_trough_2    0.0029364     0.02895     0.10143       0.91942


98 observations, 95 error degrees of freedom
Estimated Dispersion: 0.0113
F-statistic vs. constant model: 0.00661, p-value = 0.993


Ranksum or t-test p values for divergence time for pre-lick ztPRP for prefrontal High gamma


pFDR = 5.000000e-02 


p values below are > pFDR

p value t-test for Lick pre-lick High gamma vs Trough pre-lick High gamma =  9.129538e-01
p value t-test for Lick pre-lick High gamma vs Peak pre-lick High gamma =  9.316803e-01
p value t-test for Peak pre-lick High gamma vs Trough pre-lick High gamma =  9.796656e-01


Nested ANOVAN for divergence time per mouse per odor pair for pre-lick ztPRP for High gamma for prefrontal

Source                                   Sum Sq.        d.f.           Singular?      Mean Sq.       F              Prob>F         
lick_peak_trough                         0.00283        2.00000        0.00000        0.00141        0.12287        0.88454
mouse_no(lick_peak_trough)               0.15069       15.00000        0.00000        0.01005        0.87369        0.59505
Error                                    0.91988       80.00000        0.00000        0.01150                              
Total                                    1.07073       97.00000        0.00000                                             
glm for divergence time per mouse per odor pair for post-lick ztPRP for prefrontal High gamma

mdl = 


Generalized linear regression model:
    divergence_time ~ 1 + lick_peak_trough
    Distribution = Normal

Estimated Coefficients:
                          Estimate       SE        tStat       pValue  
                          ________    ________    _______    __________

    (Intercept)            0.43003    0.019512     22.039    3.5018e-44
    lick_peak_trough_1    -0.17127    0.028243    -6.0642    1.5568e-08
    lick_peak_trough_2     -0.1181    0.029448    -4.0106    0.00010523


124 observations, 121 error degrees of freedom
Estimated Dispersion: 0.0175
F-statistic vs. constant model: 19.4, p-value = 5.11e-08


Ranksum or t-test p values for divergence time for post-lick ztPRP for prefrontal High gamma


pFDR = 3.333333e-02 

p value t-test for Lick post-lick High gamma vs Peak post-lick High gamma =  1.354551e-08
p value t-test for Lick post-lick High gamma vs Trough post-lick High gamma =  2.388973e-05

p values below are > pFDR

p value ranksum for Peak post-lick High gamma vs Trough post-lick High gamma =  5.464349e-02


Nested ANOVAN for divergence time per mouse per odor pair for post-lick ztPRP for High gamma for prefrontal

Source                                   Sum Sq.        d.f.           Singular?      Mean Sq.       F              Prob>F         
lick_peak_trough                         0.63283        2.00000        0.00000        0.31642       19.95097        0.00000
mouse_no(lick_peak_trough)               0.43793       15.00000        0.00000        0.02920        1.84086        0.03806
Error                                    1.68113      106.00000        0.00000        0.01586                              
Total                                    2.79686      123.00000        0.00000                                             
