# Supplementary material for: Hippocampal-Prefrontal θ Coupling Develops as Mice Become Proficient in Associative Odorant Discrimination Learning
Source: eNeuro. 2022 Oct 5;9(5):ENEURO.0259-22.2022. doi: 10.1523/ENEURO.0259-22.2022 (PMC9536857; doi:10.1523/ENEURO.0259-22.2022)
Supplement: Extended Data Figure 8-1 — GLM and ANOVAN statistical analysis for panels E-G in Figure 8. Download Figure 8-1, TXT file. [file enu-eN-NWR-0259-22-s08.txt]

glm for delta imaginary coherence per mouse per odor pair for Theta

mdl = 


Generalized linear regression model:
    Img_coh ~ 1 + sp_vs_sm*naive_vs_proficient
    Distribution = Normal

Estimated Coefficients:
                                         Estimate        SE         tStat       pValue  
                                        __________    _________    _______    __________

    (Intercept)                           0.013912    0.0034404     4.0437    7.7304e-05
    sp_vs_sm_2                          -0.0080975    0.0048654    -1.6643      0.097756
    naive_vs_proficient_2                 -0.02896    0.0048654    -5.9522    1.3117e-08
    sp_vs_sm_2:naive_vs_proficient_2      0.024436    0.0068808     3.5514    0.00048675


188 observations, 184 error degrees of freedom
Estimated Dispersion: 0.000556
F-statistic vs. constant model: 12.6, p-value = 1.62e-07


Ranksum or t-test p values for delta imaginary coherence per mouse per odor pair for Theta


pFDR = 5.000000e-02 

p value ranksum for S+ Proficient vs S- Proficient =  1.897950e-06
p value t-test for S+ Naive vs S- Proficient =  7.212786e-05
p value t-test for S- Naive vs S- Proficient =  3.942008e-04
p value ranksum for S+ Proficient vs S- Naive =  4.465258e-03
p value t-test for S+ Naive vs S+ Proficient =  2.326351e-02
p value t-test for S+ Naive vs S- Naive =  3.549515e-02


Nested ANOVAN for delta imaginary coherence per mouse per odor pair for Theta

Source                                               Sum Sq.        d.f.           Singular?      Mean Sq.       F              Prob>F         
naive_vs_proficient                                  0.00065        1.00000        0.00000        0.00065        1.74342        0.18855
sp_vs_sm                                             0.01257        1.00000        0.00000        0.01257       33.75775        0.00000
mouse_no(naive_vs_proficient,sp_vs_sm)               0.04131       20.00000        0.00000        0.00207        5.54936        0.00000
naive_vs_proficient*sp_vs_sm                         0.00658        1.00000        0.00000        0.00658       17.68518        0.00004
Error                                                0.06105      164.00000        0.00000        0.00037                              
Total                                                0.12335      187.00000        0.00000                                             


glm for delta imaginary coherence per mouse per odor pair for Beta

mdl = 


Generalized linear regression model:
    Img_coh ~ 1 + sp_vs_sm*naive_vs_proficient
    Distribution = Normal

Estimated Coefficients:
                                         Estimate        SE         tStat        pValue  
                                        __________    _________    ________    __________

    (Intercept)                          0.0033403    0.0019219       1.738      0.083878
    sp_vs_sm_2                          -0.0018204    0.0027179    -0.66977       0.50384
    naive_vs_proficient_2                -0.014412    0.0027179     -5.3026    3.2487e-07
    sp_vs_sm_2:naive_vs_proficient_2       0.01208    0.0038437      3.1429     0.0019504


188 observations, 184 error degrees of freedom
Estimated Dispersion: 0.000174
F-statistic vs. constant model: 11.2, p-value = 8.47e-07


Ranksum or t-test p values for delta imaginary coherence per mouse per odor pair for Beta


pFDR = 2.500000e-02 

p value t-test for S+ Proficient vs S- Proficient =  3.228659e-05
p value t-test for S+ Naive vs S- Proficient =  1.620933e-04
p value ranksum for S- Naive vs S- Proficient =  5.186933e-04

p values below are > pFDR

p value t-test for S+ Proficient vs S- Naive =  7.639345e-02
p value t-test for S+ Naive vs S- Naive =  8.130057e-02
p value t-test for S+ Naive vs S+ Proficient =  3.699903e-01


Nested ANOVAN for delta imaginary coherence per mouse per odor pair for Beta

Source                                               Sum Sq.        d.f.           Singular?      Mean Sq.       F              Prob>F         
naive_vs_proficient                                  0.00079        1.00000        0.00000        0.00079        5.63989        0.01871
sp_vs_sm                                             0.00321        1.00000        0.00000        0.00321       22.87538        0.00000
mouse_no(naive_vs_proficient,sp_vs_sm)               0.00895       20.00000        0.00000        0.00045        3.19122        0.00002
naive_vs_proficient*sp_vs_sm                         0.00171        1.00000        0.00000        0.00171       12.17405        0.00062
Error                                                0.02299      164.00000        0.00000        0.00014                              
Total                                                0.03779      187.00000        0.00000                                             


glm for delta imaginary coherence per mouse per odor pair for High gamma

mdl = 


Generalized linear regression model:
    Img_coh ~ 1 + sp_vs_sm*naive_vs_proficient
    Distribution = Normal

Estimated Coefficients:
                                         Estimate         SE         tStat        pValue  
                                        ___________    _________    ________    __________

    (Intercept)                           0.0019883     0.001472      1.3507       0.17843
    sp_vs_sm_2                          -0.00099924    0.0020817    -0.48002       0.63179
    naive_vs_proficient_2                -0.0081268    0.0020817      -3.904    0.00013269
    sp_vs_sm_2:naive_vs_proficient_2      0.0060601    0.0029439      2.0585      0.040952


188 observations, 184 error degrees of freedom
Estimated Dispersion: 0.000102
F-statistic vs. constant model: 6.04, p-value = 0.000602


Ranksum or t-test p values for delta imaginary coherence per mouse per odor pair for High gamma


pFDR = 2.500000e-02 

p value ranksum for S+ Naive vs S- Proficient =  8.771198e-04
p value ranksum for S+ Proficient vs S- Proficient =  1.344790e-03
p value ranksum for S- Naive vs S- Proficient =  1.398620e-02

p values below are > pFDR

p value ranksum for S+ Naive vs S- Naive =  1.710918e-01
p value ranksum for S+ Proficient vs S- Naive =  2.663104e-01
p value ranksum for S+ Naive vs S+ Proficient =  8.087950e-01


Nested ANOVAN for delta imaginary coherence per mouse per odor pair for High gamma

Source                                               Sum Sq.        d.f.           Singular?      Mean Sq.       F              Prob>F         
naive_vs_proficient                                  0.00016        1.00000        0.00000        0.00016        2.47725        0.11743
sp_vs_sm                                             0.00124        1.00000        0.00000        0.00124       19.24101        0.00002
mouse_no(naive_vs_proficient,sp_vs_sm)               0.00821       20.00000        0.00000        0.00041        6.39416        0.00000
naive_vs_proficient*sp_vs_sm                         0.00047        1.00000        0.00000        0.00047        7.29749        0.00763
Error                                                0.01053      164.00000        0.00000        0.00006                              
Total                                                0.02058      187.00000        0.00000                                             


glm for percent significant delta imaginary coherence per mouse per odor pair for Theta

mdl = 


Generalized linear regression model:
    per_sig ~ 1 + naive_vs_proficient*sp_vs_sm
    Distribution = Normal

Estimated Coefficients:
                                        Estimate      SE       tStat       pValue  
                                        ________    ______    _______    __________

    (Intercept)                           63.83     3.2617     19.569    7.7473e-47
    naive_vs_proficient_2               -26.629     4.6127    -5.7729    3.2576e-08
    sp_vs_sm_2                          -6.7487     4.6127     -1.463       0.14516
    naive_vs_proficient_2:sp_vs_sm_2      1.629     6.5234    0.24971       0.80309


188 observations, 184 error degrees of freedom
Estimated Dispersion: 500
F-statistic vs. constant model: 22, p-value = 3.19e-12


Ranksum or t-test p values for percent significant delta imaginary coherence per mouse per odor pair for Theta 


pFDR = 5.000000e-02 

p value t-test for S+ Proficient vs S- Naive =  9.080064e-11
p value t-test for S+ Naive vs S+ Proficient =  6.027819e-09
p value ranksum for S- Naive vs S- Proficient =  5.395222e-07
p value t-test for S+ Naive vs S- Proficient =  4.642353e-05
p value t-test for S+ Naive vs S- Naive =  1.180280e-02
p value t-test for S+ Proficient vs S- Proficient =  3.015970e-02


Nested ANOVAN for percent significant delta imaginary coherence per mouse per odor pair for Theta

Source                                               Sum Sq.        d.f.           Singular?      Mean Sq.       F              Prob>F         
naive_vs_proficient                              29949.02348        1.00000        0.00000    29949.02348       74.63836        0.00000
sp_vs_sm                                          1650.76373        1.00000        0.00000     1650.76373        4.11400        0.04415
mouse_no(naive_vs_proficient,sp_vs_sm)           26197.67302       20.00000        0.00000     1309.88365        3.26447        0.00002
naive_vs_proficient*sp_vs_sm                        33.58353        1.00000        0.00000       33.58353        0.08370        0.77271
Error                                            65805.83845      164.00000        0.00000      401.25511                              
Total                                           125010.01236      187.00000        0.00000                                             


glm for percent significant delta imaginary coherence per mouse per odor pair for Beta

mdl = 


Generalized linear regression model:
    per_sig ~ 1 + naive_vs_proficient*sp_vs_sm
    Distribution = Normal

Estimated Coefficients:
                                        Estimate      SE       tStat        pValue  
                                        ________    ______    ________    __________

    (Intercept)                          55.918     2.9395      19.023     2.562e-45
    naive_vs_proficient_2               -28.391     4.1571     -6.8295    1.2027e-10
    sp_vs_sm_2                          -2.5931     4.1571    -0.62377       0.53355
    naive_vs_proficient_2:sp_vs_sm_2     1.3298      5.879     0.22619        0.8213


188 observations, 184 error degrees of freedom
Estimated Dispersion: 406
F-statistic vs. constant model: 29.8, p-value = 9.31e-16


Ranksum or t-test p values for percent significant delta imaginary coherence per mouse per odor pair for Beta 


pFDR = 3.333333e-02 

p value t-test for S+ Proficient vs S- Naive =  9.599757e-11
p value ranksum for S+ Naive vs S+ Proficient =  4.146224e-09
p value ranksum for S- Naive vs S- Proficient =  2.527751e-07
p value ranksum for S+ Naive vs S- Proficient =  4.586505e-07

p values below are > pFDR

p value t-test for S+ Proficient vs S- Proficient =  3.707109e-01
p value ranksum for S+ Naive vs S- Naive =  7.192555e-01


Nested ANOVAN for percent significant delta imaginary coherence per mouse per odor pair for Beta

Source                                               Sum Sq.        d.f.           Singular?      Mean Sq.       F              Prob>F         
naive_vs_proficient                              35245.08150        1.00000        0.00000    35245.08150      105.49061        0.00000
sp_vs_sm                                           184.85846        1.00000        0.00000      184.85846        0.55329        0.45804
mouse_no(naive_vs_proficient,sp_vs_sm)           19931.87623       20.00000        0.00000      996.59381        2.98286        0.00007
naive_vs_proficient*sp_vs_sm                        28.95723        1.00000        0.00000       28.95723        0.08667        0.76883
Error                                            54793.43959      164.00000        0.00000      334.10634                              
Total                                           111051.36303      187.00000        0.00000                                             


glm for percent significant delta imaginary coherence per mouse per odor pair for High gamma

mdl = 


Generalized linear regression model:
    per_sig ~ 1 + naive_vs_proficient*sp_vs_sm
    Distribution = Normal

Estimated Coefficients:
                                        Estimate      SE       tStat       pValue  
                                        ________    ______    _______    __________

    (Intercept)                          49.235     3.0727     16.023    9.5954e-37
    naive_vs_proficient_2                -23.67     4.3455    -5.4471     1.625e-07
    sp_vs_sm_2                          -6.0173     4.3455    -1.3847       0.16781
    naive_vs_proficient_2:sp_vs_sm_2     2.4269     6.1454    0.39491       0.69337


188 observations, 184 error degrees of freedom
Estimated Dispersion: 444
F-statistic vs. constant model: 18.7, p-value = 1.29e-10


Ranksum or t-test p values for percent significant delta imaginary coherence per mouse per odor pair for High gamma 


pFDR = 3.333333e-02 

p value t-test for S+ Proficient vs S- Naive =  1.710884e-10
p value ranksum for S+ Naive vs S+ Proficient =  8.290054e-07
p value ranksum for S- Naive vs S- Proficient =  1.038459e-06
p value ranksum for S+ Naive vs S- Proficient =  3.437341e-05

p values below are > pFDR

p value t-test for S+ Proficient vs S- Proficient =  5.626022e-02
p value ranksum for S+ Naive vs S- Naive =  3.122647e-01


Nested ANOVAN for percent significant delta imaginary coherence per mouse per odor pair for High gamma

Source                                               Sum Sq.        d.f.           Singular?      Mean Sq.       F              Prob>F         
naive_vs_proficient                              22678.48449        1.00000        0.00000    22678.48449       69.75651        0.00000
sp_vs_sm                                          1082.94034        1.00000        0.00000     1082.94034        3.33100        0.06980
mouse_no(naive_vs_proficient,sp_vs_sm)           28332.37205       20.00000        0.00000     1416.61860        4.35736        0.00000
naive_vs_proficient*sp_vs_sm                        61.60521        1.00000        0.00000       61.60521        0.18949        0.66391
Error                                            53317.91469      164.00000        0.00000      325.10924                              
Total                                           106506.54245      187.00000        0.00000                                             
