# Supplementary material for: Hippocampal-Prefrontal θ Coupling Develops as Mice Become Proficient in Associative Odorant Discrimination Learning
Source: eNeuro. 2022 Oct 5;9(5):ENEURO.0259-22.2022. doi: 10.1523/ENEURO.0259-22.2022 (PMC9536857; doi:10.1523/ENEURO.0259-22.2022)
Supplement: Extended Data Figure 9-1 — GLM statistical analysis for the data in Figure 9. Download Figure 9-1, TXT file. [file enu-eN-NWR-0259-22-s09.txt]

glm for behavior > 80, per mouse per odor pair

mdl = 


Generalized linear regression model:
    pCorr ~ 1 + group
    Distribution = Normal

Estimated Coefficients:
                   Estimate      SE        tStat       pValue   
                   ________    _______    _______    ___________

    (Intercept)      92.47     0.42009     220.12    2.2792e-173
    group_2        -1.3664     0.57736    -2.3667       0.019381
    group_3        -1.5069     0.64691    -2.3293       0.021339


137 observations, 134 error degrees of freedom
Estimated Dispersion: 8.47
F-statistic vs. constant model: 3.74, p-value = 0.0262


Ranksum or t-test p values for percent correct (pCorr>= 80) per mouse per odor pair


pFDR = 3.333333e-02 

p value t-test for WT vs KO =  1.939732e-02
p value t-test for WT vs Het =  2.427860e-02

p values below are > pFDR

p value t-test for Het vs KO =  8.211868e-01


glm for ITI for proficient > 80, per mouse per odor pair

mdl = 


Generalized linear regression model:
    pCorr ~ 1 + group
    Distribution = Normal

Estimated Coefficients:
                   Estimate      SE        tStat       pValue  
                   ________    _______    _______    __________

    (Intercept)     18.256     0.84952      21.49    2.0851e-45
    group_2         5.5506      1.1675      4.754    5.0441e-06
    group_3        0.53202      1.2977    0.40998       0.68247


138 observations, 135 error degrees of freedom
Estimated Dispersion: 34.6
F-statistic vs. constant model: 13.5, p-value = 4.43e-06


Ranksum or t-test p values for ITI for proficient (pCorr>=80) per mouse per odor pair


pFDR = 3.333333e-02 

p value ranksum for WT vs Het =  8.631829e-08
p value ranksum for Het vs KO =  2.344830e-05

p values below are > pFDR

p value ranksum for WT vs KO =  5.298766e-01


glm for sessions to proficiency > 80, per mouse

mdl = 


Generalized linear regression model:
    pCorr ~ 1 + group
    Distribution = Normal

Estimated Coefficients:
                   Estimate      SE        tStat       pValue  
                   ________    _______    _______    __________

    (Intercept)     1.9792     0.43952     4.5031    0.00019517
    group_2        0.46591     0.62158    0.74956       0.46183
    group_3         0.2898     0.62158    0.46623       0.64585


24 observations, 21 error degrees of freedom
Estimated Dispersion: 1.55
F-statistic vs. constant model: 0.286, p-value = 0.754


Ranksum or t-test p values sessions to proficiency (pCorr>=80) per mouse


pFDR = 5.000000e-02 


p values below are > pFDR

p value t-test for WT vs Het =  3.237936e-01
p value t-test for WT vs KO =  5.676431e-01
p value t-test for Het vs KO =  6.819018e-01
