# Supplementary material for: Hippocampal-Prefrontal θ Coupling Develops as Mice Become Proficient in Associative Odorant Discrimination Learning
Source: eNeuro. 2022 Oct 5;9(5):ENEURO.0259-22.2022. doi: 10.1523/ENEURO.0259-22.2022 (PMC9536857; doi:10.1523/ENEURO.0259-22.2022)
Supplement: Extended Data Figure 10-1 — GLM statistical analysis for Figure 10. Download Figure 10-1, TXT file. [file enu-eN-NWR-0259-22-s10.txt]

glm for average MI for each electrode calculated per mouse per odor pair for PAC thetaBeta hippocampus

mdl = 


Generalized linear regression model:
    MI ~ [Linear formula with 8 terms in 3 predictors]
    Distribution = Normal

Estimated Coefficients:
                                                    Estimate          SE         tStat        pValue  
                                                   ___________    __________    ________    __________

    (Intercept)                                      0.0031549    0.00015041      20.975    1.2294e-71
    genotype_2                                      0.00039694    0.00020571      1.9297      0.054181
    genotype_3                                      -8.532e-05    0.00023023    -0.37059       0.71109
    naive_vs_proficient_2                           0.00018962    0.00021272     0.89142       0.37311
    sp_vs_sm_2                                       0.0024193    0.00021272      11.373    5.5803e-27
    genotype_2:naive_vs_proficient_2               -0.00019557    0.00029155    -0.67078       0.50265
    genotype_3:naive_vs_proficient_2                6.1157e-05    0.00032429     0.18859       0.85049
    genotype_2:sp_vs_sm_2                          -0.00038829    0.00029091     -1.3347       0.18254
    genotype_3:sp_vs_sm_2                            -0.001115    0.00032559     -3.4246    0.00066321
    naive_vs_proficient_2:sp_vs_sm_2                -0.0022613    0.00030083     -7.5169    2.3955e-13
    genotype_2:naive_vs_proficient_2:sp_vs_sm_2      0.0002706    0.00041232     0.65629       0.51192
    genotype_3:naive_vs_proficient_2:sp_vs_sm_2      0.0011232    0.00045862      2.4492       0.01464


544 observations, 532 error degrees of freedom
Estimated Dispersion: 1.06e-06
F-statistic vs. constant model: 34.3, p-value = 3.96e-55


Ranksum or t-test p values for average MI for each electrode calculated per mouse per odor pair for PAC thetaBeta hippocampus


pFDR = 2.803030e-02 

p value t-test for WT S+ Proficient vs Het S- Proficient =  1.124198e-24
p value t-test for KO S+ Naive vs Het S- Proficient =  1.775100e-19
p value ranksum for WT S+ Naive vs Het S- Proficient =  3.629561e-15
p value ranksum for KO S+ Proficient vs Het S- Proficient =  1.383461e-14
p value ranksum for WT S- Naive vs Het S- Proficient =  2.633048e-14
p value ranksum for Het S+ Proficient vs Het S- Proficient =  7.382758e-14
p value ranksum for Het S+ Naive vs Het S- Proficient =  8.166082e-14
p value ranksum for KO S- Naive vs Het S- Proficient =  2.370989e-13
p value ranksum for KO S+ Proficient vs WT S- Proficient =  2.812529e-13
p value ranksum for Het S- Naive vs Het S- Proficient =  3.993874e-13
p value t-test for WT S+ Proficient vs WT S- Proficient =  7.797114e-13
p value ranksum for WT S+ Naive vs WT S- Proficient =  1.920613e-12
p value ranksum for WT S- Naive vs WT S- Proficient =  1.240086e-11
p value ranksum for Het S+ Naive vs WT S- Proficient =  4.238806e-11
p value ranksum for Het S+ Proficient vs WT S- Proficient =  7.747600e-11
p value t-test for KO S+ Naive vs WT S- Proficient =  9.398443e-11
p value ranksum for KO S- Naive vs WT S- Proficient =  1.018349e-10
p value ranksum for Het S- Naive vs WT S- Proficient =  3.752737e-10
p value ranksum for KO S+ Proficient vs KO S- Proficient =  3.985545e-09
p value t-test for WT S+ Proficient vs KO S- Proficient =  2.604808e-08
p value t-test for Het S- Proficient vs KO S- Proficient =  2.554264e-06
p value ranksum for WT S+ Naive vs KO S- Proficient =  3.172147e-06
p value t-test for KO S+ Naive vs KO S- Proficient =  6.356818e-06
p value ranksum for WT S- Naive vs KO S- Proficient =  1.614381e-05
p value ranksum for KO S- Naive vs KO S- Proficient =  6.120123e-05
p value ranksum for WT S- Proficient vs KO S- Proficient =  1.258960e-04
p value ranksum for Het S+ Naive vs KO S- Proficient =  1.432975e-04
p value ranksum for Het S+ Proficient vs KO S- Proficient =  4.126352e-04
p value ranksum for Het S- Naive vs KO S- Proficient =  4.732000e-04
p value ranksum for KO S+ Proficient vs KO S- Naive =  4.582291e-03
p value ranksum for KO S+ Proficient vs WT S- Naive =  6.741346e-03
p value t-test for WT S+ Proficient vs WT S- Naive =  7.767986e-03
p value ranksum for Het S+ Naive vs KO S+ Proficient =  9.085347e-03
p value ranksum for Het S+ Proficient vs KO S+ Proficient =  1.468846e-02
p value t-test for WT S+ Proficient vs Het S- Naive =  1.715686e-02
p value ranksum for KO S+ Proficient vs Het S- Naive =  2.039741e-02
p value t-test for WT S+ Proficient vs KO S- Naive =  2.058126e-02

p values below are > pFDR

p value ranksum for Het S+ Naive vs WT S+ Proficient =  4.824647e-02
p value t-test for WT S+ Proficient vs Het S+ Proficient =  5.568237e-02
p value t-test for KO S+ Naive vs KO S+ Proficient =  6.023172e-02
p value ranksum for WT S+ Naive vs KO S+ Proficient =  8.285344e-02
p value t-test for KO S+ Naive vs KO S- Naive =  9.481456e-02
p value ranksum for WT S+ Naive vs KO S- Naive =  1.452826e-01
p value t-test for KO S+ Naive vs Het S- Naive =  1.781505e-01
p value t-test for KO S+ Naive vs WT S+ Proficient =  2.077330e-01
p value ranksum for WT S+ Naive vs WT S- Naive =  2.442082e-01
p value t-test for KO S+ Naive vs WT S- Naive =  2.509780e-01
p value ranksum for WT S+ Naive vs Het S- Naive =  2.691587e-01
p value ranksum for WT S+ Naive vs Het S+ Naive =  2.970198e-01
p value t-test for KO S+ Naive vs Het S+ Proficient =  3.128276e-01
p value ranksum for WT S+ Naive vs Het S+ Proficient =  3.387796e-01
p value ranksum for WT S- Proficient vs Het S- Proficient =  3.422286e-01
p value ranksum for WT S+ Naive vs WT S+ Proficient =  3.681915e-01
p value ranksum for Het S+ Naive vs KO S+ Naive =  3.961657e-01
p value t-test for WT S+ Proficient vs KO S+ Proficient =  5.110150e-01
p value ranksum for WT S+ Naive vs KO S+ Naive =  5.908982e-01
p value ranksum for Het S+ Proficient vs WT S- Naive =  6.507228e-01
p value ranksum for WT S- Naive vs KO S- Naive =  6.961544e-01
p value ranksum for Het S+ Naive vs WT S- Naive =  7.402664e-01
p value ranksum for Het S+ Proficient vs KO S- Naive =  8.272291e-01
p value ranksum for WT S- Naive vs Het S- Naive =  8.358631e-01
p value ranksum for Het S+ Proficient vs Het S- Naive =  9.181152e-01
p value ranksum for Het S- Naive vs KO S- Naive =  9.433534e-01
p value ranksum for Het S+ Naive vs KO S- Naive =  9.566669e-01
p value ranksum for Het S+ Naive vs Het S+ Proficient =  9.577623e-01
p value ranksum for Het S+ Naive vs Het S- Naive =  9.596849e-01


glm for average MI for each electrode calculated per mouse per odor pair for PAC thetaHigh gamma hippocampus

mdl = 


Generalized linear regression model:
    MI ~ [Linear formula with 8 terms in 3 predictors]
    Distribution = Normal

Estimated Coefficients:
                                                    Estimate          SE          tStat        pValue  
                                                   ___________    __________    _________    __________

    (Intercept)                                      0.0094675    0.00048666       19.454     4.529e-64
    genotype_2                                       0.0024347    0.00066556       3.6582    0.00027927
    genotype_3                                      -0.0021775    0.00074489      -2.9233     0.0036111
    naive_vs_proficient_2                           -0.0010618    0.00068823      -1.5428       0.12347
    sp_vs_sm_2                                     -0.00042541    0.00068823     -0.61812       0.53676
    genotype_2:naive_vs_proficient_2               -0.00022089     0.0009433     -0.23417       0.81495
    genotype_3:naive_vs_proficient_2                0.00059741     0.0010492      0.56938       0.56934
    genotype_2:sp_vs_sm_2                           -0.0020781    0.00094124      -2.2078      0.027682
    genotype_3:sp_vs_sm_2                           0.00073549     0.0010534      0.69818       0.48537
    naive_vs_proficient_2:sp_vs_sm_2               -3.7563e-05    0.00097331    -0.038593       0.96923
    genotype_2:naive_vs_proficient_2:sp_vs_sm_2      0.0015619      0.001334       1.1708       0.24219
    genotype_3:naive_vs_proficient_2:sp_vs_sm_2    -0.00054989     0.0014838     -0.37058        0.7111


544 observations, 532 error degrees of freedom
Estimated Dispersion: 1.11e-05
F-statistic vs. constant model: 10.3, p-value = 3.71e-17


Ranksum or t-test p values for average MI for each electrode calculated per mouse per odor pair for PAC thetaHigh gamma hippocampus


pFDR = 3.030303e-02 

p value ranksum for Het S+ Proficient vs KO S- Naive =  2.954391e-09
p value ranksum for KO S- Naive vs Het S- Proficient =  9.668380e-09
p value ranksum for Het S+ Naive vs KO S- Naive =  4.261662e-08
p value ranksum for KO S+ Naive vs Het S+ Proficient =  4.427530e-08
p value ranksum for Het S+ Naive vs KO S+ Naive =  9.445832e-07
p value ranksum for Het S- Naive vs KO S- Naive =  9.445832e-07
p value ranksum for Het S+ Proficient vs WT S- Naive =  1.727864e-06
p value ranksum for KO S+ Naive vs Het S- Proficient =  1.743750e-06
p value ranksum for Het S+ Proficient vs KO S+ Proficient =  2.122943e-06
p value ranksum for Het S+ Proficient vs KO S- Proficient =  2.212744e-06
p value ranksum for KO S+ Naive vs Het S- Naive =  2.761550e-05
p value ranksum for WT S+ Naive vs Het S+ Proficient =  3.044102e-05
p value ranksum for Het S+ Naive vs KO S+ Proficient =  4.271601e-05
p value ranksum for Het S+ Naive vs KO S- Proficient =  4.945801e-05
p value ranksum for Het S- Proficient vs KO S- Proficient =  5.639190e-05
p value ranksum for KO S- Naive vs WT S- Proficient =  1.159045e-04
p value ranksum for WT S+ Proficient vs KO S- Naive =  1.561234e-04
p value ranksum for Het S+ Naive vs WT S- Naive =  1.719579e-04
p value ranksum for KO S+ Proficient vs Het S- Proficient =  3.632118e-04
p value ranksum for KO S+ Proficient vs Het S- Naive =  6.696705e-04
p value ranksum for KO S+ Naive vs WT S- Proficient =  7.091669e-04
p value ranksum for WT S- Naive vs Het S- Proficient =  7.238884e-04
p value ranksum for WT S- Naive vs KO S- Naive =  7.838245e-04
p value ranksum for WT S+ Naive vs KO S- Naive =  1.124499e-03
p value ranksum for WT S+ Naive vs Het S+ Naive =  1.385766e-03
p value ranksum for Het S- Naive vs KO S- Proficient =  1.472551e-03
p value ranksum for Het S+ Proficient vs WT S- Proficient =  1.528025e-03
p value ranksum for KO S+ Naive vs WT S+ Proficient =  1.755643e-03
p value ranksum for WT S+ Proficient vs Het S+ Proficient =  3.305264e-03
p value ranksum for Het S+ Proficient vs Het S- Proficient =  5.638786e-03
p value ranksum for WT S- Naive vs Het S- Naive =  6.644384e-03
p value ranksum for KO S+ Proficient vs WT S- Proficient =  7.335128e-03
p value ranksum for WT S+ Naive vs Het S- Proficient =  7.381961e-03
p value ranksum for WT S+ Proficient vs KO S+ Proficient =  1.077277e-02
p value ranksum for KO S+ Naive vs WT S- Naive =  1.228321e-02
p value ranksum for WT S+ Naive vs KO S+ Naive =  1.470429e-02
p value ranksum for Het S+ Proficient vs Het S- Naive =  1.745168e-02
p value ranksum for WT S- Proficient vs KO S- Proficient =  2.505126e-02
p value ranksum for WT S+ Naive vs Het S- Naive =  2.758786e-02
p value ranksum for WT S+ Proficient vs KO S- Proficient =  2.825435e-02

p values below are > pFDR

p value ranksum for Het S+ Naive vs WT S- Proficient =  3.283991e-02
p value ranksum for Het S+ Naive vs WT S+ Proficient =  4.824647e-02
p value ranksum for KO S- Naive vs KO S- Proficient =  5.550119e-02
p value ranksum for WT S+ Naive vs KO S+ Proficient =  7.186237e-02
p value ranksum for KO S+ Proficient vs WT S- Naive =  1.028397e-01
p value ranksum for WT S- Naive vs WT S- Proficient =  1.529470e-01
p value ranksum for WT S- Naive vs KO S- Proficient =  1.568879e-01
p value ranksum for WT S+ Naive vs KO S- Proficient =  1.596524e-01
p value ranksum for WT S+ Proficient vs Het S- Proficient =  1.617755e-01
p value ranksum for Het S+ Naive vs Het S- Proficient =  1.917727e-01
p value ranksum for WT S- Proficient vs Het S- Proficient =  1.993581e-01
p value ranksum for KO S+ Naive vs KO S- Proficient =  2.037746e-01
p value ranksum for Het S+ Naive vs Het S+ Proficient =  2.138513e-01
p value ranksum for WT S+ Proficient vs WT S- Naive =  2.177288e-01
p value ranksum for Het S+ Naive vs Het S- Naive =  2.178995e-01
p value ranksum for Het S- Naive vs WT S- Proficient =  2.751895e-01
p value ranksum for WT S+ Naive vs WT S+ Proficient =  2.863206e-01
p value ranksum for WT S+ Naive vs WT S- Proficient =  3.002113e-01
p value ranksum for WT S+ Proficient vs Het S- Naive =  3.133036e-01
p value ranksum for KO S+ Proficient vs KO S- Proficient =  3.847318e-01
p value ranksum for KO S+ Naive vs KO S- Naive =  7.059606e-01
p value ranksum for WT S+ Naive vs WT S- Naive =  7.738426e-01
p value ranksum for KO S+ Proficient vs KO S- Naive =  8.046966e-01
p value ranksum for KO S+ Naive vs KO S+ Proficient =  9.129960e-01
p value ranksum for WT S+ Proficient vs WT S- Proficient =  9.577850e-01
p value ranksum for Het S- Naive vs Het S- Proficient =  9.726623e-01


glm for average PA variance calculated per mouse per odor pair for PAC thetaBeta hippocampus

mdl = 


Generalized linear regression model:
    MI ~ 1 + group*perCorr + group*event + perCorr*event + group:perCorr:event
    Distribution = Normal

Estimated Coefficients:
                                  Estimate       SE        tStat         pValue  
                                 __________    ______    __________    __________

    (Intercept)                  3.8994e-14    44.411    8.7802e-16             1
    group_2                         -214.56    60.738       -3.5325     0.0004474
    group_3                          161.38    67.978         2.374      0.017951
    perCorr_2                        137.01    62.807        2.1815      0.029585
    event_2                          453.77    62.807        7.2248    1.7492e-12
    group_2:perCorr_2                126.01    86.084        1.4638       0.14383
    group_3:perCorr_2               -124.23    95.752       -1.2974       0.19506
    group_2:event_2                     211    85.896        2.4565      0.014348
    group_3:event_2                 -176.63    96.135       -1.8373      0.066722
    perCorr_2:event_2               -394.53    88.823       -4.4418    1.0859e-05
    group_2:perCorr_2:event_2       -149.45    121.74       -1.2276       0.22014
    group_3:perCorr_2:event_2        202.35    135.41        1.4943       0.13568


544 observations, 532 error degrees of freedom
Estimated Dispersion: 9.27e+04
F-statistic vs. constant model: 20.6, p-value = 7.87e-35


Ranksum or t-test p values for average PA variance calculated per mouse per odor pair for PAC thetaBeta hippocampus


pFDR = 3.106061e-02 

p value t-test for Het S+ Proficient vs WT S- Proficient =  6.003054e-16
p value t-test for Het S+ Proficient vs Het S- Proficient =  6.580837e-15
p value t-test for WT S+ Proficient vs Het S- Proficient =  9.427843e-13
p value t-test for Het S+ Proficient vs KO S- Proficient =  1.341091e-12
p value t-test for WT S+ Proficient vs WT S- Proficient =  6.113224e-12
p value ranksum for Het S+ Naive vs Het S- Proficient =  2.156769e-11
p value ranksum for Het S+ Naive vs WT S- Proficient =  3.861596e-11
p value t-test for WT S+ Proficient vs KO S- Proficient =  2.095498e-09
p value ranksum for WT S+ Naive vs Het S- Proficient =  2.215340e-09
p value ranksum for WT S+ Naive vs WT S- Proficient =  3.351043e-09
p value ranksum for Het S+ Naive vs KO S- Proficient =  1.009136e-08
p value ranksum for Het S- Naive vs WT S- Proficient =  1.075411e-08
p value ranksum for Het S- Naive vs Het S- Proficient =  1.563438e-08
p value ranksum for KO S+ Proficient vs WT S- Proficient =  3.354654e-08
p value ranksum for KO S+ Proficient vs Het S- Proficient =  5.903807e-08
p value ranksum for KO S+ Naive vs WT S- Proficient =  1.842660e-07
p value t-test for Het S+ Proficient vs KO S- Naive =  2.207168e-07
p value ranksum for KO S+ Naive vs Het S- Proficient =  2.364163e-07
p value ranksum for WT S+ Naive vs KO S- Proficient =  2.784639e-07
p value t-test for Het S+ Proficient vs WT S- Naive =  8.011161e-07
p value ranksum for WT S- Naive vs Het S- Proficient =  1.727864e-06
p value t-test for Het S+ Proficient vs Het S- Naive =  1.817193e-06
p value ranksum for Het S- Naive vs KO S- Proficient =  2.421351e-06
p value ranksum for WT S- Naive vs WT S- Proficient =  2.557364e-06
p value ranksum for KO S+ Proficient vs KO S- Proficient =  3.908035e-06
p value ranksum for KO S+ Naive vs Het S+ Proficient =  9.931036e-06
p value ranksum for WT S+ Naive vs Het S+ Proficient =  1.256278e-05
p value ranksum for KO S+ Naive vs KO S- Proficient =  1.569792e-05
p value ranksum for KO S- Naive vs WT S- Proficient =  2.624725e-05
p value ranksum for KO S- Naive vs Het S- Proficient =  3.251251e-05
p value t-test for Het S+ Proficient vs KO S+ Proficient =  3.424114e-05
p value ranksum for WT S- Naive vs KO S- Proficient =  9.254436e-05
p value t-test for WT S+ Proficient vs WT S- Naive =  3.120705e-04
p value t-test for WT S+ Proficient vs KO S- Naive =  6.324282e-04
p value ranksum for KO S- Naive vs KO S- Proficient =  1.306467e-03
p value ranksum for Het S+ Naive vs Het S+ Proficient =  1.705647e-03
p value ranksum for Het S+ Naive vs KO S- Naive =  2.125475e-03
p value ranksum for KO S+ Naive vs WT S+ Proficient =  8.944571e-03
p value t-test for WT S+ Proficient vs Het S+ Proficient =  1.128534e-02
p value t-test for WT S+ Proficient vs Het S- Naive =  1.516701e-02
p value ranksum for Het S+ Naive vs WT S- Naive =  2.349709e-02

p values below are > pFDR

p value t-test for WT S+ Proficient vs KO S+ Proficient =  3.359668e-02
p value ranksum for WT S+ Naive vs KO S- Naive =  3.741333e-02
p value ranksum for Het S+ Naive vs Het S- Naive =  4.318035e-02
p value ranksum for WT S+ Naive vs WT S+ Proficient =  5.381973e-02
p value ranksum for Het S+ Naive vs KO S+ Naive =  5.611452e-02
p value ranksum for KO S+ Proficient vs KO S- Naive =  9.885976e-02
p value ranksum for Het S+ Naive vs KO S+ Proficient =  1.127945e-01
p value ranksum for WT S+ Naive vs Het S+ Naive =  1.629962e-01
p value ranksum for Het S- Naive vs KO S- Naive =  1.879657e-01
p value ranksum for KO S+ Naive vs KO S- Naive =  2.092083e-01
p value ranksum for WT S+ Naive vs WT S- Naive =  2.728707e-01
p value ranksum for Het S- Proficient vs KO S- Proficient =  3.490097e-01
p value ranksum for WT S- Naive vs KO S- Naive =  3.605756e-01
p value ranksum for WT S+ Naive vs KO S+ Naive =  3.703107e-01
p value ranksum for WT S+ Naive vs Het S- Naive =  3.729786e-01
p value ranksum for WT S- Proficient vs KO S- Proficient =  4.255265e-01
p value ranksum for KO S+ Proficient vs WT S- Naive =  5.056534e-01
p value ranksum for Het S+ Naive vs WT S+ Proficient =  5.618296e-01
p value ranksum for KO S+ Naive vs KO S+ Proficient =  6.249858e-01
p value ranksum for WT S- Naive vs Het S- Naive =  6.685141e-01
p value ranksum for WT S- Proficient vs Het S- Proficient =  6.704542e-01
p value ranksum for KO S+ Proficient vs Het S- Naive =  6.886395e-01
p value ranksum for WT S+ Naive vs KO S+ Proficient =  6.937674e-01
p value ranksum for KO S+ Naive vs Het S- Naive =  8.116905e-01
p value ranksum for KO S+ Naive vs WT S- Naive =  8.290401e-01


glm for average PA variance calculated per mouse per odor pair for PAC thetaHigh gamma hippocampus

mdl = 


Generalized linear regression model:
    MI ~ 1 + group*perCorr + group*event + perCorr*event + group:perCorr:event
    Distribution = Normal

Estimated Coefficients:
                                  Estimate       SE        tStat         pValue  
                                 __________    ______    __________    __________

    (Intercept)                  4.4843e-13     58.25    7.6984e-15             1
    group_2                         -201.87    79.664        -2.534      0.011562
    group_3                          194.83     89.16        2.1852       0.02931
    perCorr_2                        167.47    82.378         2.033       0.04255
    event_2                          576.79    82.378        7.0017    7.6585e-12
    group_2:perCorr_2                46.045    112.91       0.40781       0.68358
    group_3:perCorr_2               -69.147    125.59      -0.55058       0.58215
    group_2:event_2                  241.51    112.66        2.1437      0.032513
    group_3:event_2                 -251.78    126.09       -1.9968      0.046357
    perCorr_2:event_2               -498.03     116.5       -4.2749    2.2663e-05
    group_2:perCorr_2:event_2       -129.94    159.68      -0.81378       0.41613
    group_3:perCorr_2:event_2        266.22    177.61        1.4989        0.1345


544 observations, 532 error degrees of freedom
Estimated Dispersion: 1.59e+05
F-statistic vs. constant model: 18.8, p-value = 6.06e-32


Ranksum or t-test p values for average PA variance calculated per mouse per odor pair for PAC thetaHigh gamma hippocampus


pFDR = 3.333333e-02 

p value ranksum for WT S+ Proficient vs Het S- Proficient =  5.257488e-16
p value ranksum for Het S+ Proficient vs Het S- Proficient =  9.551423e-15
p value t-test for Het S+ Naive vs Het S- Proficient =  3.862939e-14
p value ranksum for WT S+ Proficient vs WT S- Proficient =  2.345178e-13
p value ranksum for Het S+ Proficient vs WT S- Proficient =  3.205839e-12
p value ranksum for WT S+ Naive vs Het S- Proficient =  6.283273e-12
p value t-test for Het S+ Naive vs WT S- Proficient =  5.509257e-11
p value ranksum for WT S- Naive vs Het S- Proficient =  2.954084e-10
p value ranksum for WT S+ Naive vs WT S- Proficient =  1.672018e-09
p value ranksum for Het S+ Proficient vs KO S- Proficient =  2.286293e-09
p value ranksum for WT S+ Proficient vs KO S- Proficient =  2.950321e-09
p value ranksum for Het S- Naive vs Het S- Proficient =  6.238983e-09
p value ranksum for WT S- Naive vs WT S- Proficient =  2.293765e-08
p value ranksum for KO S+ Naive vs Het S- Proficient =  3.192401e-08
p value t-test for Het S+ Naive vs KO S- Proficient =  1.770952e-07
p value t-test for Het S+ Naive vs Het S- Naive =  2.006305e-07
p value ranksum for Het S- Naive vs WT S- Proficient =  2.772952e-07
p value ranksum for Het S+ Proficient vs KO S- Naive =  5.631828e-07
p value ranksum for KO S+ Proficient vs Het S- Proficient =  1.231233e-06
p value ranksum for KO S+ Naive vs WT S- Proficient =  1.374787e-06
p value ranksum for WT S+ Proficient vs KO S- Naive =  2.171844e-06
p value ranksum for WT S+ Naive vs KO S- Proficient =  9.235138e-06
p value ranksum for KO S+ Naive vs Het S+ Proficient =  1.811904e-05
p value ranksum for KO S+ Proficient vs WT S- Proficient =  2.260484e-05
p value ranksum for KO S- Naive vs Het S- Proficient =  6.153017e-05
p value ranksum for Het S+ Proficient vs WT S- Naive =  8.429537e-05
p value ranksum for KO S+ Naive vs WT S+ Proficient =  8.560550e-05
p value ranksum for WT S- Naive vs KO S- Proficient =  1.122434e-04
p value t-test for Het S+ Naive vs KO S- Naive =  1.139008e-04
p value ranksum for Het S+ Proficient vs Het S- Naive =  3.695814e-04
p value ranksum for Het S- Naive vs KO S- Proficient =  4.029968e-04
p value ranksum for KO S- Naive vs WT S- Proficient =  1.088634e-03
p value ranksum for WT S+ Proficient vs WT S- Naive =  1.117351e-03
p value ranksum for WT S+ Naive vs Het S+ Proficient =  1.492612e-03
p value ranksum for KO S+ Proficient vs KO S- Proficient =  1.928889e-03
p value ranksum for WT S+ Naive vs KO S- Naive =  2.390704e-03
p value ranksum for KO S+ Naive vs KO S- Proficient =  2.735154e-03
p value ranksum for Het S+ Proficient vs KO S+ Proficient =  2.905906e-03
p value t-test for Het S+ Naive vs KO S+ Naive =  3.691547e-03
p value ranksum for WT S+ Proficient vs Het S- Naive =  4.632045e-03
p value t-test for Het S+ Naive vs WT S- Naive =  7.059800e-03
p value ranksum for WT S+ Proficient vs KO S+ Proficient =  2.162670e-02
p value ranksum for WT S- Naive vs KO S- Naive =  2.711448e-02
p value ranksum for WT S+ Naive vs WT S+ Proficient =  2.941889e-02

p values below are > pFDR

p value ranksum for WT S+ Naive vs KO S+ Naive =  4.090710e-02
p value ranksum for Het S- Naive vs KO S- Naive =  4.710213e-02
p value t-test for Het S+ Naive vs Het S+ Proficient =  5.720360e-02
p value ranksum for KO S- Naive vs KO S- Proficient =  6.659104e-02
p value t-test for Het S+ Naive vs KO S+ Proficient =  8.249195e-02
p value ranksum for WT S+ Naive vs Het S+ Naive =  1.045955e-01
p value ranksum for Het S- Proficient vs KO S- Proficient =  1.212245e-01
p value ranksum for KO S+ Naive vs KO S- Naive =  1.386089e-01
p value ranksum for KO S+ Proficient vs KO S- Naive =  1.622985e-01
p value ranksum for WT S+ Proficient vs Het S+ Proficient =  1.700972e-01
p value ranksum for WT S+ Naive vs WT S- Naive =  2.039424e-01
p value ranksum for WT S+ Naive vs Het S- Naive =  3.370701e-01
p value ranksum for WT S- Proficient vs KO S- Proficient =  3.582293e-01
p value ranksum for KO S+ Naive vs WT S- Naive =  3.703107e-01
p value ranksum for WT S+ Naive vs KO S+ Proficient =  3.884153e-01
p value ranksum for WT S- Proficient vs Het S- Proficient =  4.938213e-01
p value ranksum for KO S+ Naive vs Het S- Naive =  6.668217e-01
p value ranksum for KO S+ Naive vs KO S+ Proficient =  8.046966e-01
p value ranksum for KO S+ Proficient vs Het S- Naive =  8.512195e-01
p value ranksum for KO S+ Proficient vs WT S- Naive =  8.733742e-01
p value t-test for Het S+ Naive vs WT S+ Proficient =  8.979077e-01
p value ranksum for WT S- Naive vs Het S- Naive =  9.559392e-01


glm for average MI for each electrode calculated per mouse per odor pair for PAC thetaBeta prefrontal

mdl = 


Generalized linear regression model:
    MI ~ 1 + group*perCorr + group*event + perCorr*event + group:perCorr:event
    Distribution = Normal

Estimated Coefficients:
                                  Estimate          SE         tStat        pValue  
                                 ___________    __________    ________    __________

    (Intercept)                    0.0031549    0.00015041      20.975    1.2294e-71
    group_2                       0.00039694    0.00020571      1.9297      0.054181
    group_3                       -8.532e-05    0.00023023    -0.37059       0.71109
    perCorr_2                     0.00018962    0.00021272     0.89142       0.37311
    event_2                        0.0024193    0.00021272      11.373    5.5803e-27
    group_2:perCorr_2            -0.00019557    0.00029155    -0.67078       0.50265
    group_3:perCorr_2             6.1157e-05    0.00032429     0.18859       0.85049
    group_2:event_2              -0.00038829    0.00029091     -1.3347       0.18254
    group_3:event_2                -0.001115    0.00032559     -3.4246    0.00066321
    perCorr_2:event_2             -0.0022613    0.00030083     -7.5169    2.3955e-13
    group_2:perCorr_2:event_2      0.0002706    0.00041232     0.65629       0.51192
    group_3:perCorr_2:event_2      0.0011232    0.00045862      2.4492       0.01464


544 observations, 532 error degrees of freedom
Estimated Dispersion: 1.06e-06
F-statistic vs. constant model: 34.3, p-value = 3.96e-55


Ranksum or t-test p values for average MI for each electrode calculated per mouse per odor pair for PAC thetaBeta prefrontal


pFDR = 2.803030e-02 

p value t-test for WT S+ Proficient vs Het S- Proficient =  1.124198e-24
p value t-test for KO S+ Naive vs Het S- Proficient =  1.775100e-19
p value ranksum for WT S+ Naive vs Het S- Proficient =  3.629561e-15
p value ranksum for KO S+ Proficient vs Het S- Proficient =  1.383461e-14
p value ranksum for WT S- Naive vs Het S- Proficient =  2.633048e-14
p value ranksum for Het S+ Proficient vs Het S- Proficient =  7.382758e-14
p value ranksum for Het S+ Naive vs Het S- Proficient =  8.166082e-14
p value ranksum for KO S- Naive vs Het S- Proficient =  2.370989e-13
p value ranksum for KO S+ Proficient vs WT S- Proficient =  2.812529e-13
p value ranksum for Het S- Naive vs Het S- Proficient =  3.993874e-13
p value t-test for WT S+ Proficient vs WT S- Proficient =  7.797114e-13
p value ranksum for WT S+ Naive vs WT S- Proficient =  1.920613e-12
p value ranksum for WT S- Naive vs WT S- Proficient =  1.240086e-11
p value ranksum for Het S+ Naive vs WT S- Proficient =  4.238806e-11
p value ranksum for Het S+ Proficient vs WT S- Proficient =  7.747600e-11
p value t-test for KO S+ Naive vs WT S- Proficient =  9.398443e-11
p value ranksum for KO S- Naive vs WT S- Proficient =  1.018349e-10
p value ranksum for Het S- Naive vs WT S- Proficient =  3.752737e-10
p value ranksum for KO S+ Proficient vs KO S- Proficient =  3.985545e-09
p value t-test for WT S+ Proficient vs KO S- Proficient =  2.604808e-08
p value t-test for Het S- Proficient vs KO S- Proficient =  2.554264e-06
p value ranksum for WT S+ Naive vs KO S- Proficient =  3.172147e-06
p value t-test for KO S+ Naive vs KO S- Proficient =  6.356818e-06
p value ranksum for WT S- Naive vs KO S- Proficient =  1.614381e-05
p value ranksum for KO S- Naive vs KO S- Proficient =  6.120123e-05
p value ranksum for WT S- Proficient vs KO S- Proficient =  1.258960e-04
p value ranksum for Het S+ Naive vs KO S- Proficient =  1.432975e-04
p value ranksum for Het S+ Proficient vs KO S- Proficient =  4.126352e-04
p value ranksum for Het S- Naive vs KO S- Proficient =  4.732000e-04
p value ranksum for KO S+ Proficient vs KO S- Naive =  4.582291e-03
p value ranksum for KO S+ Proficient vs WT S- Naive =  6.741346e-03
p value t-test for WT S+ Proficient vs WT S- Naive =  7.767986e-03
p value ranksum for Het S+ Naive vs KO S+ Proficient =  9.085347e-03
p value ranksum for Het S+ Proficient vs KO S+ Proficient =  1.468846e-02
p value t-test for WT S+ Proficient vs Het S- Naive =  1.715686e-02
p value ranksum for KO S+ Proficient vs Het S- Naive =  2.039741e-02
p value t-test for WT S+ Proficient vs KO S- Naive =  2.058126e-02

p values below are > pFDR

p value ranksum for Het S+ Naive vs WT S+ Proficient =  4.824647e-02
p value t-test for WT S+ Proficient vs Het S+ Proficient =  5.568237e-02
p value t-test for KO S+ Naive vs KO S+ Proficient =  6.023172e-02
p value ranksum for WT S+ Naive vs KO S+ Proficient =  8.285344e-02
p value t-test for KO S+ Naive vs KO S- Naive =  9.481456e-02
p value ranksum for WT S+ Naive vs KO S- Naive =  1.452826e-01
p value t-test for KO S+ Naive vs Het S- Naive =  1.781505e-01
p value t-test for KO S+ Naive vs WT S+ Proficient =  2.077330e-01
p value ranksum for WT S+ Naive vs WT S- Naive =  2.442082e-01
p value t-test for KO S+ Naive vs WT S- Naive =  2.509780e-01
p value ranksum for WT S+ Naive vs Het S- Naive =  2.691587e-01
p value ranksum for WT S+ Naive vs Het S+ Naive =  2.970198e-01
p value t-test for KO S+ Naive vs Het S+ Proficient =  3.128276e-01
p value ranksum for WT S+ Naive vs Het S+ Proficient =  3.387796e-01
p value ranksum for WT S- Proficient vs Het S- Proficient =  3.422286e-01
p value ranksum for WT S+ Naive vs WT S+ Proficient =  3.681915e-01
p value ranksum for Het S+ Naive vs KO S+ Naive =  3.961657e-01
p value t-test for WT S+ Proficient vs KO S+ Proficient =  5.110150e-01
p value ranksum for WT S+ Naive vs KO S+ Naive =  5.908982e-01
p value ranksum for Het S+ Proficient vs WT S- Naive =  6.507228e-01
p value ranksum for WT S- Naive vs KO S- Naive =  6.961544e-01
p value ranksum for Het S+ Naive vs WT S- Naive =  7.402664e-01
p value ranksum for Het S+ Proficient vs KO S- Naive =  8.272291e-01
p value ranksum for WT S- Naive vs Het S- Naive =  8.358631e-01
p value ranksum for Het S+ Proficient vs Het S- Naive =  9.181152e-01
p value ranksum for Het S- Naive vs KO S- Naive =  9.433534e-01
p value ranksum for Het S+ Naive vs KO S- Naive =  9.566669e-01
p value ranksum for Het S+ Naive vs Het S+ Proficient =  9.577623e-01
p value ranksum for Het S+ Naive vs Het S- Naive =  9.596849e-01


glm for average MI for each electrode calculated per mouse per odor pair for PAC thetaHigh gamma prefrontal

mdl = 


Generalized linear regression model:
    MI ~ 1 + group*perCorr + group*event + perCorr*event + group:perCorr:event
    Distribution = Normal

Estimated Coefficients:
                                  Estimate          SE          tStat        pValue  
                                 ___________    __________    _________    __________

    (Intercept)                    0.0094675    0.00048666       19.454     4.529e-64
    group_2                        0.0024347    0.00066556       3.6582    0.00027927
    group_3                       -0.0021775    0.00074489      -2.9233     0.0036111
    perCorr_2                     -0.0010618    0.00068823      -1.5428       0.12347
    event_2                      -0.00042541    0.00068823     -0.61812       0.53676
    group_2:perCorr_2            -0.00022089     0.0009433     -0.23417       0.81495
    group_3:perCorr_2             0.00059741     0.0010492      0.56938       0.56934
    group_2:event_2               -0.0020781    0.00094124      -2.2078      0.027682
    group_3:event_2               0.00073549     0.0010534      0.69818       0.48537
    perCorr_2:event_2            -3.7563e-05    0.00097331    -0.038593       0.96923
    group_2:perCorr_2:event_2      0.0015619      0.001334       1.1708       0.24219
    group_3:perCorr_2:event_2    -0.00054989     0.0014838     -0.37058        0.7111


544 observations, 532 error degrees of freedom
Estimated Dispersion: 1.11e-05
F-statistic vs. constant model: 10.3, p-value = 3.71e-17


Ranksum or t-test p values for average MI for each electrode calculated per mouse per odor pair for PAC thetaHigh gamma prefrontal


pFDR = 3.030303e-02 

p value ranksum for Het S+ Proficient vs KO S- Naive =  2.954391e-09
p value ranksum for KO S- Naive vs Het S- Proficient =  9.668380e-09
p value ranksum for Het S+ Naive vs KO S- Naive =  4.261662e-08
p value ranksum for KO S+ Naive vs Het S+ Proficient =  4.427530e-08
p value ranksum for Het S+ Naive vs KO S+ Naive =  9.445832e-07
p value ranksum for Het S- Naive vs KO S- Naive =  9.445832e-07
p value ranksum for Het S+ Proficient vs WT S- Naive =  1.727864e-06
p value ranksum for KO S+ Naive vs Het S- Proficient =  1.743750e-06
p value ranksum for Het S+ Proficient vs KO S+ Proficient =  2.122943e-06
p value ranksum for Het S+ Proficient vs KO S- Proficient =  2.212744e-06
p value ranksum for KO S+ Naive vs Het S- Naive =  2.761550e-05
p value ranksum for WT S+ Naive vs Het S+ Proficient =  3.044102e-05
p value ranksum for Het S+ Naive vs KO S+ Proficient =  4.271601e-05
p value ranksum for Het S+ Naive vs KO S- Proficient =  4.945801e-05
p value ranksum for Het S- Proficient vs KO S- Proficient =  5.639190e-05
p value ranksum for KO S- Naive vs WT S- Proficient =  1.159045e-04
p value ranksum for WT S+ Proficient vs KO S- Naive =  1.561234e-04
p value ranksum for Het S+ Naive vs WT S- Naive =  1.719579e-04
p value ranksum for KO S+ Proficient vs Het S- Proficient =  3.632118e-04
p value ranksum for KO S+ Proficient vs Het S- Naive =  6.696705e-04
p value ranksum for KO S+ Naive vs WT S- Proficient =  7.091669e-04
p value ranksum for WT S- Naive vs Het S- Proficient =  7.238884e-04
p value ranksum for WT S- Naive vs KO S- Naive =  7.838245e-04
p value ranksum for WT S+ Naive vs KO S- Naive =  1.124499e-03
p value ranksum for WT S+ Naive vs Het S+ Naive =  1.385766e-03
p value ranksum for Het S- Naive vs KO S- Proficient =  1.472551e-03
p value ranksum for Het S+ Proficient vs WT S- Proficient =  1.528025e-03
p value ranksum for KO S+ Naive vs WT S+ Proficient =  1.755643e-03
p value ranksum for WT S+ Proficient vs Het S+ Proficient =  3.305264e-03
p value ranksum for Het S+ Proficient vs Het S- Proficient =  5.638786e-03
p value ranksum for WT S- Naive vs Het S- Naive =  6.644384e-03
p value ranksum for KO S+ Proficient vs WT S- Proficient =  7.335128e-03
p value ranksum for WT S+ Naive vs Het S- Proficient =  7.381961e-03
p value ranksum for WT S+ Proficient vs KO S+ Proficient =  1.077277e-02
p value ranksum for KO S+ Naive vs WT S- Naive =  1.228321e-02
p value ranksum for WT S+ Naive vs KO S+ Naive =  1.470429e-02
p value ranksum for Het S+ Proficient vs Het S- Naive =  1.745168e-02
p value ranksum for WT S- Proficient vs KO S- Proficient =  2.505126e-02
p value ranksum for WT S+ Naive vs Het S- Naive =  2.758786e-02
p value ranksum for WT S+ Proficient vs KO S- Proficient =  2.825435e-02

p values below are > pFDR

p value ranksum for Het S+ Naive vs WT S- Proficient =  3.283991e-02
p value ranksum for Het S+ Naive vs WT S+ Proficient =  4.824647e-02
p value ranksum for KO S- Naive vs KO S- Proficient =  5.550119e-02
p value ranksum for WT S+ Naive vs KO S+ Proficient =  7.186237e-02
p value ranksum for KO S+ Proficient vs WT S- Naive =  1.028397e-01
p value ranksum for WT S- Naive vs WT S- Proficient =  1.529470e-01
p value ranksum for WT S- Naive vs KO S- Proficient =  1.568879e-01
p value ranksum for WT S+ Naive vs KO S- Proficient =  1.596524e-01
p value ranksum for WT S+ Proficient vs Het S- Proficient =  1.617755e-01
p value ranksum for Het S+ Naive vs Het S- Proficient =  1.917727e-01
p value ranksum for WT S- Proficient vs Het S- Proficient =  1.993581e-01
p value ranksum for KO S+ Naive vs KO S- Proficient =  2.037746e-01
p value ranksum for Het S+ Naive vs Het S+ Proficient =  2.138513e-01
p value ranksum for WT S+ Proficient vs WT S- Naive =  2.177288e-01
p value ranksum for Het S+ Naive vs Het S- Naive =  2.178995e-01
p value ranksum for Het S- Naive vs WT S- Proficient =  2.751895e-01
p value ranksum for WT S+ Naive vs WT S+ Proficient =  2.863206e-01
p value ranksum for WT S+ Naive vs WT S- Proficient =  3.002113e-01
p value ranksum for WT S+ Proficient vs Het S- Naive =  3.133036e-01
p value ranksum for KO S+ Proficient vs KO S- Proficient =  3.847318e-01
p value ranksum for KO S+ Naive vs KO S- Naive =  7.059606e-01
p value ranksum for WT S+ Naive vs WT S- Naive =  7.738426e-01
p value ranksum for KO S+ Proficient vs KO S- Naive =  8.046966e-01
p value ranksum for KO S+ Naive vs KO S+ Proficient =  9.129960e-01
p value ranksum for WT S+ Proficient vs WT S- Proficient =  9.577850e-01
p value ranksum for Het S- Naive vs Het S- Proficient =  9.726623e-01


glm for average PA variance calculated per mouse per odor pair for PAC thetaBeta prefrontal

mdl = 


Generalized linear regression model:
    MI ~ 1 + group*perCorr + group*event + perCorr*event + group:perCorr:event
    Distribution = Normal

Estimated Coefficients:
                                  Estimate       SE        tStat         pValue  
                                 __________    ______    __________    __________

    (Intercept)                  3.8994e-14    44.411    8.7802e-16             1
    group_2                         -214.56    60.738       -3.5325     0.0004474
    group_3                          161.38    67.978         2.374      0.017951
    perCorr_2                        137.01    62.807        2.1815      0.029585
    event_2                          453.77    62.807        7.2248    1.7492e-12
    group_2:perCorr_2                126.01    86.084        1.4638       0.14383
    group_3:perCorr_2               -124.23    95.752       -1.2974       0.19506
    group_2:event_2                     211    85.896        2.4565      0.014348
    group_3:event_2                 -176.63    96.135       -1.8373      0.066722
    perCorr_2:event_2               -394.53    88.823       -4.4418    1.0859e-05
    group_2:perCorr_2:event_2       -149.45    121.74       -1.2276       0.22014
    group_3:perCorr_2:event_2        202.35    135.41        1.4943       0.13568


544 observations, 532 error degrees of freedom
Estimated Dispersion: 9.27e+04
F-statistic vs. constant model: 20.6, p-value = 7.87e-35


Ranksum or t-test p values for delta PA variance calculated per mouse per odor pair for PAC thetaBeta prefrontal


pFDR = 3.106061e-02 

p value t-test for Het S+ Proficient vs WT S- Proficient =  6.003054e-16
p value t-test for Het S+ Proficient vs Het S- Proficient =  6.580837e-15
p value t-test for WT S+ Proficient vs Het S- Proficient =  9.427843e-13
p value t-test for Het S+ Proficient vs KO S- Proficient =  1.341091e-12
p value t-test for WT S+ Proficient vs WT S- Proficient =  6.113224e-12
p value ranksum for Het S+ Naive vs Het S- Proficient =  2.156769e-11
p value ranksum for Het S+ Naive vs WT S- Proficient =  3.861596e-11
p value t-test for WT S+ Proficient vs KO S- Proficient =  2.095498e-09
p value ranksum for WT S+ Naive vs Het S- Proficient =  2.215340e-09
p value ranksum for WT S+ Naive vs WT S- Proficient =  3.351043e-09
p value ranksum for Het S+ Naive vs KO S- Proficient =  1.009136e-08
p value ranksum for Het S- Naive vs WT S- Proficient =  1.075411e-08
p value ranksum for Het S- Naive vs Het S- Proficient =  1.563438e-08
p value ranksum for KO S+ Proficient vs WT S- Proficient =  3.354654e-08
p value ranksum for KO S+ Proficient vs Het S- Proficient =  5.903807e-08
p value ranksum for KO S+ Naive vs WT S- Proficient =  1.842660e-07
p value t-test for Het S+ Proficient vs KO S- Naive =  2.207168e-07
p value ranksum for KO S+ Naive vs Het S- Proficient =  2.364163e-07
p value ranksum for WT S+ Naive vs KO S- Proficient =  2.784639e-07
p value t-test for Het S+ Proficient vs WT S- Naive =  8.011161e-07
p value ranksum for WT S- Naive vs Het S- Proficient =  1.727864e-06
p value t-test for Het S+ Proficient vs Het S- Naive =  1.817193e-06
p value ranksum for Het S- Naive vs KO S- Proficient =  2.421351e-06
p value ranksum for WT S- Naive vs WT S- Proficient =  2.557364e-06
p value ranksum for KO S+ Proficient vs KO S- Proficient =  3.908035e-06
p value ranksum for KO S+ Naive vs Het S+ Proficient =  9.931036e-06
p value ranksum for WT S+ Naive vs Het S+ Proficient =  1.256278e-05
p value ranksum for KO S+ Naive vs KO S- Proficient =  1.569792e-05
p value ranksum for KO S- Naive vs WT S- Proficient =  2.624725e-05
p value ranksum for KO S- Naive vs Het S- Proficient =  3.251251e-05
p value t-test for Het S+ Proficient vs KO S+ Proficient =  3.424114e-05
p value ranksum for WT S- Naive vs KO S- Proficient =  9.254436e-05
p value t-test for WT S+ Proficient vs WT S- Naive =  3.120705e-04
p value t-test for WT S+ Proficient vs KO S- Naive =  6.324282e-04
p value ranksum for KO S- Naive vs KO S- Proficient =  1.306467e-03
p value ranksum for Het S+ Naive vs Het S+ Proficient =  1.705647e-03
p value ranksum for Het S+ Naive vs KO S- Naive =  2.125475e-03
p value ranksum for KO S+ Naive vs WT S+ Proficient =  8.944571e-03
p value t-test for WT S+ Proficient vs Het S+ Proficient =  1.128534e-02
p value t-test for WT S+ Proficient vs Het S- Naive =  1.516701e-02
p value ranksum for Het S+ Naive vs WT S- Naive =  2.349709e-02

p values below are > pFDR

p value t-test for WT S+ Proficient vs KO S+ Proficient =  3.359668e-02
p value ranksum for WT S+ Naive vs KO S- Naive =  3.741333e-02
p value ranksum for Het S+ Naive vs Het S- Naive =  4.318035e-02
p value ranksum for WT S+ Naive vs WT S+ Proficient =  5.381973e-02
p value ranksum for Het S+ Naive vs KO S+ Naive =  5.611452e-02
p value ranksum for KO S+ Proficient vs KO S- Naive =  9.885976e-02
p value ranksum for Het S+ Naive vs KO S+ Proficient =  1.127945e-01
p value ranksum for WT S+ Naive vs Het S+ Naive =  1.629962e-01
p value ranksum for Het S- Naive vs KO S- Naive =  1.879657e-01
p value ranksum for KO S+ Naive vs KO S- Naive =  2.092083e-01
p value ranksum for WT S+ Naive vs WT S- Naive =  2.728707e-01
p value ranksum for Het S- Proficient vs KO S- Proficient =  3.490097e-01
p value ranksum for WT S- Naive vs KO S- Naive =  3.605756e-01
p value ranksum for WT S+ Naive vs KO S+ Naive =  3.703107e-01
p value ranksum for WT S+ Naive vs Het S- Naive =  3.729786e-01
p value ranksum for WT S- Proficient vs KO S- Proficient =  4.255265e-01
p value ranksum for KO S+ Proficient vs WT S- Naive =  5.056534e-01
p value ranksum for Het S+ Naive vs WT S+ Proficient =  5.618296e-01
p value ranksum for KO S+ Naive vs KO S+ Proficient =  6.249858e-01
p value ranksum for WT S- Naive vs Het S- Naive =  6.685141e-01
p value ranksum for WT S- Proficient vs Het S- Proficient =  6.704542e-01
p value ranksum for KO S+ Proficient vs Het S- Naive =  6.886395e-01
p value ranksum for WT S+ Naive vs KO S+ Proficient =  6.937674e-01
p value ranksum for KO S+ Naive vs Het S- Naive =  8.116905e-01
p value ranksum for KO S+ Naive vs WT S- Naive =  8.290401e-01


glm for average PA variance calculated per mouse per odor pair for PAC thetaHigh gamma prefrontal

mdl = 


Generalized linear regression model:
    MI ~ 1 + group*perCorr + group*event + perCorr*event + group:perCorr:event
    Distribution = Normal

Estimated Coefficients:
                                  Estimate       SE        tStat         pValue  
                                 __________    ______    __________    __________

    (Intercept)                  4.4843e-13     58.25    7.6984e-15             1
    group_2                         -201.87    79.664        -2.534      0.011562
    group_3                          194.83     89.16        2.1852       0.02931
    perCorr_2                        167.47    82.378         2.033       0.04255
    event_2                          576.79    82.378        7.0017    7.6585e-12
    group_2:perCorr_2                46.045    112.91       0.40781       0.68358
    group_3:perCorr_2               -69.147    125.59      -0.55058       0.58215
    group_2:event_2                  241.51    112.66        2.1437      0.032513
    group_3:event_2                 -251.78    126.09       -1.9968      0.046357
    perCorr_2:event_2               -498.03     116.5       -4.2749    2.2663e-05
    group_2:perCorr_2:event_2       -129.94    159.68      -0.81378       0.41613
    group_3:perCorr_2:event_2        266.22    177.61        1.4989        0.1345


544 observations, 532 error degrees of freedom
Estimated Dispersion: 1.59e+05
F-statistic vs. constant model: 18.8, p-value = 6.06e-32


Ranksum or t-test p values for delta PA variance calculated per mouse per odor pair for PAC thetaHigh gamma prefrontal


pFDR = 3.333333e-02 

p value ranksum for WT S+ Proficient vs Het S- Proficient =  5.257488e-16
p value ranksum for Het S+ Proficient vs Het S- Proficient =  9.551423e-15
p value t-test for Het S+ Naive vs Het S- Proficient =  3.862939e-14
p value ranksum for WT S+ Proficient vs WT S- Proficient =  2.345178e-13
p value ranksum for Het S+ Proficient vs WT S- Proficient =  3.205839e-12
p value ranksum for WT S+ Naive vs Het S- Proficient =  6.283273e-12
p value t-test for Het S+ Naive vs WT S- Proficient =  5.509257e-11
p value ranksum for WT S- Naive vs Het S- Proficient =  2.954084e-10
p value ranksum for WT S+ Naive vs WT S- Proficient =  1.672018e-09
p value ranksum for Het S+ Proficient vs KO S- Proficient =  2.286293e-09
p value ranksum for WT S+ Proficient vs KO S- Proficient =  2.950321e-09
p value ranksum for Het S- Naive vs Het S- Proficient =  6.238983e-09
p value ranksum for WT S- Naive vs WT S- Proficient =  2.293765e-08
p value ranksum for KO S+ Naive vs Het S- Proficient =  3.192401e-08
p value t-test for Het S+ Naive vs KO S- Proficient =  1.770952e-07
p value t-test for Het S+ Naive vs Het S- Naive =  2.006305e-07
p value ranksum for Het S- Naive vs WT S- Proficient =  2.772952e-07
p value ranksum for Het S+ Proficient vs KO S- Naive =  5.631828e-07
p value ranksum for KO S+ Proficient vs Het S- Proficient =  1.231233e-06
p value ranksum for KO S+ Naive vs WT S- Proficient =  1.374787e-06
p value ranksum for WT S+ Proficient vs KO S- Naive =  2.171844e-06
p value ranksum for WT S+ Naive vs KO S- Proficient =  9.235138e-06
p value ranksum for KO S+ Naive vs Het S+ Proficient =  1.811904e-05
p value ranksum for KO S+ Proficient vs WT S- Proficient =  2.260484e-05
p value ranksum for KO S- Naive vs Het S- Proficient =  6.153017e-05
p value ranksum for Het S+ Proficient vs WT S- Naive =  8.429537e-05
p value ranksum for KO S+ Naive vs WT S+ Proficient =  8.560550e-05
p value ranksum for WT S- Naive vs KO S- Proficient =  1.122434e-04
p value t-test for Het S+ Naive vs KO S- Naive =  1.139008e-04
p value ranksum for Het S+ Proficient vs Het S- Naive =  3.695814e-04
p value ranksum for Het S- Naive vs KO S- Proficient =  4.029968e-04
p value ranksum for KO S- Naive vs WT S- Proficient =  1.088634e-03
p value ranksum for WT S+ Proficient vs WT S- Naive =  1.117351e-03
p value ranksum for WT S+ Naive vs Het S+ Proficient =  1.492612e-03
p value ranksum for KO S+ Proficient vs KO S- Proficient =  1.928889e-03
p value ranksum for WT S+ Naive vs KO S- Naive =  2.390704e-03
p value ranksum for KO S+ Naive vs KO S- Proficient =  2.735154e-03
p value ranksum for Het S+ Proficient vs KO S+ Proficient =  2.905906e-03
p value t-test for Het S+ Naive vs KO S+ Naive =  3.691547e-03
p value ranksum for WT S+ Proficient vs Het S- Naive =  4.632045e-03
p value t-test for Het S+ Naive vs WT S- Naive =  7.059800e-03
p value ranksum for WT S+ Proficient vs KO S+ Proficient =  2.162670e-02
p value ranksum for WT S- Naive vs KO S- Naive =  2.711448e-02
p value ranksum for WT S+ Naive vs WT S+ Proficient =  2.941889e-02

p values below are > pFDR

p value ranksum for WT S+ Naive vs KO S+ Naive =  4.090710e-02
p value ranksum for Het S- Naive vs KO S- Naive =  4.710213e-02
p value t-test for Het S+ Naive vs Het S+ Proficient =  5.720360e-02
p value ranksum for KO S- Naive vs KO S- Proficient =  6.659104e-02
p value t-test for Het S+ Naive vs KO S+ Proficient =  8.249195e-02
p value ranksum for WT S+ Naive vs Het S+ Naive =  1.045955e-01
p value ranksum for Het S- Proficient vs KO S- Proficient =  1.212245e-01
p value ranksum for KO S+ Naive vs KO S- Naive =  1.386089e-01
p value ranksum for KO S+ Proficient vs KO S- Naive =  1.622985e-01
p value ranksum for WT S+ Proficient vs Het S+ Proficient =  1.700972e-01
p value ranksum for WT S+ Naive vs WT S- Naive =  2.039424e-01
p value ranksum for WT S+ Naive vs Het S- Naive =  3.370701e-01
p value ranksum for WT S- Proficient vs KO S- Proficient =  3.582293e-01
p value ranksum for KO S+ Naive vs WT S- Naive =  3.703107e-01
p value ranksum for WT S+ Naive vs KO S+ Proficient =  3.884153e-01
p value ranksum for WT S- Proficient vs Het S- Proficient =  4.938213e-01
p value ranksum for KO S+ Naive vs Het S- Naive =  6.668217e-01
p value ranksum for KO S+ Naive vs KO S+ Proficient =  8.046966e-01
p value ranksum for KO S+ Proficient vs Het S- Naive =  8.512195e-01
p value ranksum for KO S+ Proficient vs WT S- Naive =  8.733742e-01
p value t-test for Het S+ Naive vs WT S+ Proficient =  8.979077e-01
p value ranksum for WT S- Naive vs Het S- Naive =  9.559392e-01

glm for average PRP calculated per mouse per odor pair for Trough thetaBeta hippocampus

mdl = 


Generalized linear regression model:
    MI ~ [Linear formula with 8 terms in 3 predictors]
    Distribution = Normal

Estimated Coefficients:
                                                Estimate      SE         tStat        pValue  
                                                ________    _______    _________    __________

    (Intercept)                                  0.59545    0.49092       1.2129        0.2257
    group_2                                      0.53987    0.67139      0.80411       0.42169
    group_3                                     -0.31262    0.75143     -0.41603       0.67755
    naive_vs_proficient_2                       -0.68348    0.69427     -0.98446       0.32534
    sp_vs_sm_2                                   -10.279    0.69427      -14.806    8.8058e-42
    group_2:naive_vs_proficient_2               -0.91444    0.95158     -0.96097         0.337
    group_3:naive_vs_proficient_2                -1.5769     1.0584      -1.4898       0.13686
    group_2:sp_vs_sm_2                           -2.1076     0.9495      -2.2197      0.026859
    group_3:sp_vs_sm_2                           0.53591     1.0627       0.5043       0.61426
    naive_vs_proficient_2:sp_vs_sm_2              8.7815    0.98185       8.9439    6.2144e-18
    group_2:naive_vs_proficient_2:sp_vs_sm_2      1.7194     1.3457       1.2777       0.20192
    group_3:naive_vs_proficient_2:sp_vs_sm_2    -0.13139     1.4969    -0.087775       0.93009


544 observations, 532 error degrees of freedom
Estimated Dispersion: 11.3
F-statistic vs. constant model: 80.5, p-value = 1.23e-105


Ranksum or t-test p values for average PRP calculated per mouse per odor pair for Trough thetaBeta hippocampus


pFDR = 4.015152e-02 

p value t-test for KO S+ Proficient vs Het S- Proficient =  1.097358e-31
p value t-test for KO S+ Proficient vs WT S- Proficient =  5.029633e-28
p value t-test for KO S+ Naive vs Het S- Proficient =  1.655581e-22
p value ranksum for Het S+ Proficient vs Het S- Proficient =  3.380515e-19
p value t-test for KO S- Naive vs Het S- Proficient =  3.940558e-19
p value t-test for KO S+ Naive vs WT S- Proficient =  3.397923e-18
p value ranksum for Het S+ Proficient vs WT S- Proficient =  5.798740e-18
p value ranksum for WT S+ Proficient vs Het S- Proficient =  1.495257e-17
p value ranksum for WT S+ Naive vs Het S- Proficient =  1.891326e-17
p value ranksum for Het S+ Naive vs Het S- Proficient =  4.619248e-17
p value ranksum for WT S+ Proficient vs WT S- Proficient =  3.369977e-16
p value ranksum for WT S+ Naive vs WT S- Proficient =  3.819021e-16
p value t-test for KO S+ Proficient vs KO S- Proficient =  6.792146e-16
p value ranksum for WT S- Naive vs Het S- Proficient =  7.772096e-16
p value ranksum for Het S+ Naive vs WT S- Proficient =  1.986236e-15
p value ranksum for Het S+ Proficient vs KO S- Proficient =  2.138208e-15
p value t-test for KO S+ Naive vs KO S- Proficient =  3.143057e-15
p value t-test for KO S- Naive vs WT S- Proficient =  8.866320e-15
p value ranksum for Het S- Naive vs Het S- Proficient =  2.593277e-14
p value ranksum for WT S- Naive vs WT S- Proficient =  3.535704e-14
p value ranksum for WT S+ Proficient vs KO S- Proficient =  5.149222e-14
p value ranksum for WT S+ Naive vs KO S- Proficient =  6.384012e-14
p value ranksum for Het S+ Naive vs KO S- Proficient =  3.533778e-13
p value t-test for KO S- Naive vs KO S- Proficient =  2.899218e-12
p value ranksum for Het S- Naive vs WT S- Proficient =  3.899031e-12
p value ranksum for WT S- Naive vs KO S- Proficient =  4.869383e-12
p value ranksum for Het S- Naive vs KO S- Proficient =  3.313570e-10
p value ranksum for Het S+ Proficient vs KO S- Naive =  1.808620e-08
p value ranksum for WT S+ Proficient vs KO S- Naive =  2.034355e-07
p value t-test for KO S+ Proficient vs KO S- Naive =  1.641385e-06
p value t-test for KO S+ Naive vs Het S+ Proficient =  2.239283e-06
p value ranksum for Het S+ Proficient vs Het S- Naive =  2.055705e-05
p value ranksum for WT S+ Proficient vs WT S- Naive =  4.584373e-05
p value ranksum for WT S+ Naive vs KO S- Naive =  5.596351e-05
p value ranksum for Het S+ Proficient vs WT S- Naive =  7.964535e-05
p value ranksum for Het S+ Naive vs KO S- Naive =  2.025644e-04
p value ranksum for WT S+ Proficient vs Het S- Naive =  2.260733e-04
p value t-test for KO S+ Naive vs WT S+ Proficient =  2.646863e-04
p value t-test for KO S+ Naive vs KO S+ Proficient =  5.399993e-04
p value t-test for KO S+ Naive vs KO S- Naive =  1.609768e-03
p value t-test for KO S+ Proficient vs Het S- Naive =  1.733946e-03
p value t-test for KO S+ Proficient vs WT S- Naive =  8.768630e-03
p value t-test for Het S- Proficient vs KO S- Proficient =  1.322780e-02
p value ranksum for Het S+ Naive vs Het S+ Proficient =  1.471335e-02
p value ranksum for WT S+ Naive vs KO S+ Naive =  1.508247e-02
p value ranksum for WT S+ Naive vs WT S- Naive =  1.585457e-02
p value t-test for WT S- Proficient vs Het S- Proficient =  1.665452e-02
p value ranksum for Het S+ Naive vs KO S+ Naive =  2.127650e-02
p value ranksum for WT S+ Naive vs Het S- Naive =  2.307683e-02
p value ranksum for WT S+ Naive vs WT S+ Proficient =  2.569699e-02
p value ranksum for WT S+ Naive vs Het S+ Proficient =  2.811290e-02
p value ranksum for Het S+ Naive vs Het S- Naive =  2.926287e-02
p value ranksum for WT S- Naive vs KO S- Naive =  3.912711e-02

p values below are > pFDR

p value ranksum for Het S+ Naive vs WT S+ Proficient =  5.314345e-02
p value ranksum for Het S- Naive vs KO S- Naive =  1.150799e-01
p value ranksum for Het S+ Naive vs WT S- Naive =  1.357640e-01
p value ranksum for Het S+ Proficient vs KO S+ Proficient =  1.973012e-01
p value ranksum for WT S+ Naive vs KO S+ Proficient =  2.090281e-01
p value ranksum for Het S+ Naive vs KO S+ Proficient =  3.226795e-01
p value ranksum for WT S+ Proficient vs KO S+ Proficient =  4.703740e-01
p value t-test for KO S+ Naive vs WT S- Naive =  6.143273e-01
p value ranksum for WT S+ Proficient vs Het S+ Proficient =  6.215826e-01
p value t-test for KO S+ Naive vs Het S- Naive =  6.713276e-01
p value ranksum for WT S- Naive vs Het S- Naive =  6.785990e-01
p value t-test for WT S- Proficient vs KO S- Proficient =  7.464203e-01
p value ranksum for WT S+ Naive vs Het S+ Naive =  8.089978e-01


Nested ANOVAN for average PRP calculated per mouse per odor pair for Beta for hippocampus

Source                                                                      Sum Sq.        d.f.           Singular?      Mean Sq.       F              Prob>F         
genotype                                                                   55.75025        2.00000        0.00000       27.87512        3.54013        0.02978
naive_vs_proficient                                                      1267.87083        1.00000        0.00000     1267.87083      161.01894        0.00000
rewarded_vs_unrewarded                                                   4740.99050        1.00000        0.00000     4740.99050      602.10335        0.00000
mouse_no(genotype,naive_vs_proficient,rewarded_vs_unrewarded)            2335.24662       62.00000        0.00000       37.66527        4.78347        0.00000
genotype*naive_vs_proficient                                               70.48700        2.00000        0.00000       35.24350        4.47591        0.01187
genotype*rewarded_vs_unrewarded                                            75.40391        2.00000        0.00000       37.70195        4.78813        0.00874
naive_vs_proficient*rewarded_vs_unrewarded                               2877.26122        1.00000        0.00000     2877.26122      365.41069        0.00000
Error                                                                    3716.55050      472.00000        0.00000        7.87405                              
Total                                                                   16055.89664      543.00000        0.00000                                             


glm for average PRP calculated per mouse per odor pair for Trough thetaHigh gamma hippocampus

mdl = 


Generalized linear regression model:
    MI ~ [Linear formula with 8 terms in 3 predictors]
    Distribution = Normal

Estimated Coefficients:
                                                Estimate      SE        tStat        pValue  
                                                ________    _______    ________    __________

    (Intercept)                                  -1.2236    0.33275     -3.6772    0.00025977
    group_2                                     -0.99371    0.45507     -2.1837      0.029424
    group_3                                     -0.54984    0.50931     -1.0796       0.28082
    naive_vs_proficient_2                        0.10055    0.47057     0.21367       0.83089
    sp_vs_sm_2                                   -4.9026    0.47057     -10.418    2.9594e-23
    group_2:naive_vs_proficient_2               -0.34793    0.64498    -0.53945        0.5898
    group_3:naive_vs_proficient_2               -0.41076    0.71741    -0.57257       0.56718
    group_2:sp_vs_sm_2                           0.62371    0.64356     0.96916       0.33291
    group_3:sp_vs_sm_2                           0.18302    0.72028      0.2541       0.79952
    naive_vs_proficient_2:sp_vs_sm_2              4.2316    0.66549      6.3586    4.3861e-10
    group_2:naive_vs_proficient_2:sp_vs_sm_2    -0.37702    0.91213    -0.41334       0.67953
    group_3:naive_vs_proficient_2:sp_vs_sm_2    -0.11094     1.0146    -0.10934       0.91297


544 observations, 532 error degrees of freedom
Estimated Dispersion: 5.2
F-statistic vs. constant model: 35.9, p-value = 2.45e-57


Ranksum or t-test p values for average PRP calculated per mouse per odor pair for Trough thetaHigh gamma hippocampus


pFDR = 2.878788e-02 

p value t-test for WT S+ Proficient vs Het S- Proficient =  9.085826e-22
p value t-test for WT S+ Naive vs Het S- Proficient =  4.723400e-21
p value t-test for WT S+ Proficient vs KO S- Proficient =  1.329024e-18
p value t-test for WT S+ Proficient vs WT S- Proficient =  3.295102e-18
p value t-test for WT S+ Naive vs KO S- Proficient =  1.084154e-17
p value t-test for WT S- Naive vs Het S- Proficient =  2.362799e-16
p value ranksum for Het S+ Proficient vs Het S- Proficient =  1.043846e-15
p value t-test for WT S+ Naive vs WT S- Proficient =  6.067014e-15
p value t-test for Het S+ Naive vs Het S- Proficient =  1.025879e-14
p value t-test for KO S+ Proficient vs Het S- Proficient =  1.657905e-14
p value t-test for KO S+ Naive vs Het S- Proficient =  3.640250e-14
p value t-test for WT S- Naive vs WT S- Proficient =  6.692629e-14
p value t-test for WT S- Naive vs KO S- Proficient =  1.683660e-13
p value t-test for Het S+ Naive vs KO S- Proficient =  3.140385e-12
p value t-test for KO S+ Naive vs KO S- Proficient =  3.998863e-12
p value ranksum for Het S+ Proficient vs KO S- Proficient =  5.202032e-12
p value ranksum for Het S- Naive vs Het S- Proficient =  1.346646e-11
p value t-test for KO S+ Proficient vs WT S- Proficient =  4.238191e-11
p value t-test for Het S+ Naive vs WT S- Proficient =  4.903422e-11
p value t-test for KO S+ Naive vs WT S- Proficient =  1.052403e-10
p value ranksum for Het S+ Proficient vs WT S- Proficient =  1.062624e-10
p value t-test for KO S+ Proficient vs KO S- Proficient =  3.460482e-10
p value ranksum for KO S- Naive vs Het S- Proficient =  6.361790e-10
p value ranksum for Het S- Naive vs KO S- Proficient =  2.810066e-09
p value ranksum for Het S- Naive vs WT S- Proficient =  1.166353e-08
p value ranksum for KO S- Naive vs KO S- Proficient =  5.158252e-08
p value ranksum for KO S- Naive vs WT S- Proficient =  2.034355e-07
p value t-test for WT S+ Naive vs Het S- Naive =  1.879217e-04
p value t-test for WT S+ Proficient vs Het S- Naive =  2.242118e-04
p value t-test for WT S+ Naive vs WT S- Naive =  1.088030e-03
p value t-test for WT S+ Naive vs KO S- Naive =  2.089751e-03
p value t-test for WT S+ Proficient vs KO S- Naive =  2.252516e-03
p value t-test for WT S+ Naive vs Het S+ Naive =  3.784564e-03
p value t-test for Het S+ Naive vs WT S+ Proficient =  4.968951e-03
p value t-test for WT S+ Naive vs Het S+ Proficient =  8.788305e-03
p value t-test for WT S+ Proficient vs Het S+ Proficient =  1.174511e-02
p value t-test for Het S+ Naive vs Het S- Naive =  1.826602e-02
p value t-test for WT S- Naive vs Het S- Naive =  2.629500e-02

p values below are > pFDR

p value t-test for KO S+ Proficient vs Het S- Naive =  3.533466e-02
p value t-test for KO S+ Naive vs KO S- Naive =  3.751083e-02
p value t-test for WT S+ Naive vs KO S+ Naive =  5.182393e-02
p value t-test for KO S+ Naive vs WT S+ Proficient =  6.423642e-02
p value t-test for WT S- Naive vs KO S- Naive =  9.868400e-02
p value t-test for KO S+ Naive vs Het S- Naive =  1.093016e-01
p value t-test for KO S+ Proficient vs KO S- Naive =  1.097410e-01
p value ranksum for Het S+ Proficient vs WT S- Naive =  1.181640e-01
p value ranksum for Het S+ Proficient vs KO S+ Proficient =  1.521251e-01
p value t-test for Het S+ Naive vs WT S- Naive =  1.680398e-01
p value t-test for Het S+ Naive vs KO S+ Proficient =  1.861105e-01
p value t-test for WT S+ Naive vs KO S+ Proficient =  2.085954e-01
p value t-test for WT S+ Proficient vs WT S- Naive =  2.110482e-01
p value t-test for WT S+ Proficient vs KO S+ Proficient =  2.608140e-01
p value t-test for Het S+ Naive vs KO S+ Naive =  4.431736e-01
p value ranksum for WT S- Proficient vs Het S- Proficient =  5.155619e-01
p value ranksum for Het S- Naive vs KO S- Naive =  5.444725e-01
p value t-test for Het S+ Naive vs Het S+ Proficient =  5.516989e-01
p value ranksum for Het S+ Proficient vs Het S- Naive =  5.685974e-01
p value t-test for KO S+ Naive vs KO S+ Proficient =  5.791348e-01
p value t-test for KO S+ Naive vs WT S- Naive =  5.851411e-01
p value ranksum for WT S- Proficient vs KO S- Proficient =  6.061185e-01
p value t-test for Het S+ Naive vs KO S- Naive =  6.627972e-01
p value t-test for KO S+ Naive vs Het S+ Proficient =  7.638330e-01
p value t-test for WT S+ Naive vs WT S+ Proficient =  8.039308e-01
p value ranksum for Het S+ Proficient vs KO S- Naive =  8.080325e-01
p value t-test for KO S+ Proficient vs WT S- Naive =  9.704307e-01
p value t-test for Het S- Proficient vs KO S- Proficient =  9.948506e-01


Nested ANOVAN for average PRP calculated per mouse per odor pair for High gamma for hippocampus

Source                                                                      Sum Sq.        d.f.           Singular?      Mean Sq.       F              Prob>F         
genotype                                                                  112.29030        2.00000        0.00000       56.14515       20.78537        0.00000
naive_vs_proficient                                                       461.35286        1.00000        0.00000      461.35286      170.79642        0.00000
rewarded_vs_unrewarded                                                    816.95867        1.00000        0.00000      816.95867      302.44445        0.00000
mouse_no(genotype,naive_vs_proficient,rewarded_vs_unrewarded)            1494.42871       62.00000        0.00000       24.10369        8.92337        0.00000
genotype*naive_vs_proficient                                                9.17190        2.00000        0.00000        4.58595        1.69776        0.18421
genotype*rewarded_vs_unrewarded                                             4.71316        2.00000        0.00000        2.35658        0.87242        0.41861
naive_vs_proficient*rewarded_vs_unrewarded                                533.85223        1.00000        0.00000      533.85223      197.63624        0.00000
Error                                                                    1274.95973      472.00000        0.00000        2.70119                              
Total                                                                    4824.63048      543.00000        0.00000                                             


glm for average PRP calculated per mouse per odor pair for Peak thetaBeta hippocampus

mdl = 


Generalized linear regression model:
    MI ~ [Linear formula with 8 terms in 3 predictors]
    Distribution = Normal

Estimated Coefficients:
                                                Estimate      SE        tStat        pValue  
                                                ________    _______    ________    __________

    (Intercept)                                   1.3991    0.50918      2.7478     0.0062041
    group_2                                      0.71622    0.69636      1.0285       0.30417
    group_3                                     -0.70642    0.77937     -0.9064       0.36513
    naive_vs_proficient_2                        -1.0636    0.72008      -1.477       0.14027
    sp_vs_sm_2                                   -11.188    0.72008     -15.537    3.6991e-45
    group_2:naive_vs_proficient_2                -0.8954    0.98696    -0.90723       0.36469
    group_3:naive_vs_proficient_2                -1.3982     1.0978     -1.2736       0.20336
    group_2:sp_vs_sm_2                           -2.1694     0.9848     -2.2029      0.028029
    group_3:sp_vs_sm_2                           0.96044     1.1022      0.8714       0.38393
    naive_vs_proficient_2:sp_vs_sm_2              9.5645     1.0184      9.3921    1.7149e-19
    group_2:naive_vs_proficient_2:sp_vs_sm_2      1.6313     1.3958      1.1688       0.24303
    group_3:naive_vs_proficient_2:sp_vs_sm_2    -0.43527     1.5525    -0.28037       0.77931


544 observations, 532 error degrees of freedom
Estimated Dispersion: 12.2
F-statistic vs. constant model: 85, p-value = 1.39e-109


Ranksum or t-test p values for average PRP calculated per mouse per odor pair for Peak thetaBeta hippocampus


pFDR = 4.166667e-02 

p value t-test for Het S+ Proficient vs WT S- Proficient =  1.825859e-36
p value t-test for Het S+ Proficient vs Het S- Proficient =  3.403249e-31
p value t-test for Het S+ Proficient vs KO S- Proficient =  3.825709e-31
p value t-test for KO S+ Naive vs Het S- Proficient =  2.303271e-22
p value t-test for KO S- Naive vs Het S- Proficient =  4.869425e-19
p value t-test for KO S+ Naive vs WT S- Proficient =  2.546282e-18
p value ranksum for WT S+ Proficient vs Het S- Proficient =  1.329142e-17
p value ranksum for WT S+ Naive vs Het S- Proficient =  1.783543e-17
p value ranksum for Het S+ Naive vs Het S- Proficient =  4.870755e-17
p value ranksum for WT S+ Proficient vs WT S- Proficient =  2.792257e-16
p value ranksum for WT S- Naive vs Het S- Proficient =  4.443512e-16
p value ranksum for WT S+ Naive vs WT S- Proficient =  4.605281e-16
p value ranksum for Het S+ Naive vs WT S- Proficient =  1.680254e-15
p value ranksum for KO S+ Proficient vs Het S- Proficient =  2.138208e-15
p value t-test for KO S+ Naive vs KO S- Proficient =  2.519689e-15
p value t-test for KO S- Naive vs WT S- Proficient =  5.490516e-15
p value ranksum for KO S+ Proficient vs WT S- Proficient =  1.296164e-14
p value ranksum for Het S- Naive vs Het S- Proficient =  2.243397e-14
p value ranksum for WT S- Naive vs WT S- Proficient =  2.490102e-14
p value ranksum for WT S+ Proficient vs KO S- Proficient =  4.459837e-14
p value ranksum for WT S+ Naive vs KO S- Proficient =  5.943112e-14
p value ranksum for Het S+ Naive vs KO S- Proficient =  3.317461e-13
p value ranksum for KO S+ Proficient vs KO S- Proficient =  6.545501e-13
p value t-test for KO S- Naive vs KO S- Proficient =  2.014539e-12
p value ranksum for Het S- Naive vs WT S- Proficient =  2.506282e-12
p value ranksum for WT S- Naive vs KO S- Proficient =  3.059635e-12
p value t-test for Het S+ Proficient vs KO S- Naive =  1.077535e-10
p value ranksum for Het S- Naive vs KO S- Proficient =  2.252931e-10
p value ranksum for WT S+ Proficient vs KO S- Naive =  6.390726e-08
p value t-test for KO S+ Naive vs Het S+ Proficient =  9.917533e-08
p value t-test for Het S+ Proficient vs Het S- Naive =  3.241098e-07
p value t-test for Het S+ Proficient vs WT S- Naive =  1.723751e-06
p value ranksum for KO S+ Proficient vs KO S- Naive =  2.624690e-06
p value ranksum for WT S+ Naive vs KO S- Naive =  1.195633e-05
p value ranksum for WT S+ Proficient vs WT S- Naive =  1.421389e-05
p value t-test for KO S+ Naive vs WT S+ Proficient =  2.868470e-05
p value ranksum for Het S+ Naive vs KO S- Naive =  3.837485e-05
p value ranksum for WT S+ Proficient vs Het S- Naive =  6.185184e-05
p value t-test for KO S+ Naive vs KO S+ Proficient =  5.831832e-04
p value t-test for KO S+ Naive vs KO S- Naive =  1.589205e-03
p value ranksum for WT S+ Naive vs Het S+ Proficient =  1.927226e-03
p value ranksum for WT S+ Naive vs KO S+ Naive =  2.953640e-03
p value ranksum for Het S+ Naive vs KO S+ Naive =  4.085450e-03
p value ranksum for KO S+ Proficient vs WT S- Naive =  4.502767e-03
p value ranksum for KO S+ Proficient vs Het S- Naive =  7.240923e-03
p value ranksum for Het S+ Naive vs Het S+ Proficient =  9.285503e-03
p value ranksum for WT S+ Naive vs WT S+ Proficient =  1.013918e-02
p value ranksum for Het S+ Naive vs Het S- Naive =  1.498786e-02
p value t-test for Het S+ Proficient vs KO S+ Proficient =  1.640614e-02
p value t-test for Het S- Proficient vs KO S- Proficient =  1.736523e-02
p value ranksum for WT S+ Naive vs WT S- Naive =  1.945857e-02
p value ranksum for WT S+ Naive vs Het S- Naive =  2.266311e-02
p value t-test for WT S- Proficient vs Het S- Proficient =  2.615150e-02
p value ranksum for WT S- Naive vs KO S- Naive =  2.775889e-02
p value ranksum for Het S+ Naive vs WT S- Naive =  3.638510e-02

p values below are > pFDR

p value ranksum for Het S+ Naive vs WT S+ Proficient =  5.574361e-02
p value ranksum for Het S- Naive vs KO S- Naive =  7.032196e-02
p value ranksum for WT S+ Proficient vs KO S+ Proficient =  8.972225e-02
p value ranksum for WT S+ Proficient vs Het S+ Proficient =  3.853558e-01
p value ranksum for WT S+ Naive vs KO S+ Proficient =  5.299246e-01
p value t-test for KO S+ Naive vs WT S- Naive =  5.495775e-01
p value ranksum for Het S+ Naive vs KO S+ Proficient =  6.575271e-01
p value t-test for WT S- Proficient vs KO S- Proficient =  7.115363e-01
p value t-test for KO S+ Naive vs Het S- Naive =  7.961451e-01
p value ranksum for WT S- Naive vs Het S- Naive =  8.304737e-01
p value ranksum for WT S+ Naive vs Het S+ Naive =  9.010677e-01


Nested ANOVAN for average PRP calculated per mouse per odor pair for Beta for hippocampus

Source                                                                      Sum Sq.        d.f.           Singular?      Mean Sq.       F              Prob>F         
genotype                                                                   63.31779        2.00000        0.00000       31.65889        3.71956        0.02496
naive_vs_proficient                                                      1280.60379        1.00000        0.00000     1280.60379      150.45629        0.00000
rewarded_vs_unrewarded                                                   5483.45011        1.00000        0.00000     5483.45011      644.24263        0.00000
mouse_no(genotype,naive_vs_proficient,rewarded_vs_unrewarded)            2492.92120       62.00000        0.00000       40.20841        4.72403        0.00000
genotype*naive_vs_proficient                                               67.34370        2.00000        0.00000       33.67185        3.95606        0.01978
genotype*rewarded_vs_unrewarded                                           106.85391        2.00000        0.00000       53.42695        6.27706        0.00204
naive_vs_proficient*rewarded_vs_unrewarded                               3301.59101        1.00000        0.00000     3301.59101      387.89916        0.00000
Error                                                                    4017.41258      472.00000        0.00000        8.51147                              
Total                                                                   17878.42703      543.00000        0.00000                                             


glm for average PRP calculated per mouse per odor pair for Peak thetaHigh gamma hippocampus

mdl = 


Generalized linear regression model:
    MI ~ [Linear formula with 8 terms in 3 predictors]
    Distribution = Normal

Estimated Coefficients:
                                                Estimate       SE         tStat        pValue  
                                                _________    _______    _________    __________

    (Intercept)                                     3.843    0.53808        7.142    3.0386e-12
    group_2                                        1.4058    0.73588       1.9103      0.056631
    group_3                                       -2.3707     0.8236      -2.8785     0.0041567
    naive_vs_proficient_2                         -2.0624    0.76096      -2.7103     0.0069403
    sp_vs_sm_2                                     -11.27    0.76096      -14.811    8.3399e-42
    group_2:naive_vs_proficient_2                -0.81689      1.043     -0.78323       0.43384
    group_3:naive_vs_proficient_2               -0.075051     1.1601    -0.064693       0.94844
    group_2:sp_vs_sm_2                            -1.6307     1.0407       -1.567       0.11772
    group_3:sp_vs_sm_2                             2.4843     1.1648       2.1329      0.033388
    naive_vs_proficient_2:sp_vs_sm_2               9.5465     1.0762       8.8709    1.1012e-17
    group_2:naive_vs_proficient_2:sp_vs_sm_2       1.1128      1.475      0.75443       0.45092
    group_3:naive_vs_proficient_2:sp_vs_sm_2      -1.9297     1.6406      -1.1762       0.24005


544 observations, 532 error degrees of freedom
Estimated Dispersion: 13.6
F-statistic vs. constant model: 68.2, p-value = 3.33e-94


Ranksum or t-test p values for average PRP calculated per mouse per odor pair for Peak thetaHigh gamma hippocampus


pFDR = 4.090909e-02 

p value t-test for Het S+ Naive vs Het S- Proficient =  3.083958e-26
p value t-test for Het S+ Naive vs WT S- Proficient =  1.918888e-23
p value t-test for WT S- Naive vs Het S- Proficient =  2.447484e-21
p value t-test for Het S+ Naive vs KO S- Proficient =  7.304126e-20
p value t-test for Het S- Naive vs Het S- Proficient =  1.786790e-19
p value ranksum for Het S+ Proficient vs Het S- Proficient =  3.380515e-19
p value t-test for KO S+ Naive vs Het S- Proficient =  2.423664e-18
p value ranksum for Het S+ Proficient vs WT S- Proficient =  6.154519e-18
p value ranksum for WT S+ Proficient vs Het S- Proficient =  1.495257e-17
p value ranksum for WT S+ Naive vs Het S- Proficient =  1.783543e-17
p value t-test for Het S- Naive vs WT S- Proficient =  3.422361e-17
p value t-test for WT S- Naive vs KO S- Proficient =  1.731463e-16
p value t-test for KO S+ Naive vs WT S- Proficient =  2.174072e-16
p value ranksum for WT S+ Proficient vs WT S- Proficient =  2.312403e-16
p value ranksum for WT S+ Naive vs WT S- Proficient =  3.369977e-16
p value t-test for WT S- Naive vs WT S- Proficient =  1.163897e-15
p value ranksum for Het S+ Proficient vs KO S- Proficient =  2.138208e-15
p value t-test for KO S- Naive vs Het S- Proficient =  3.450943e-15
p value ranksum for KO S+ Proficient vs Het S- Proficient =  3.919966e-15
p value t-test for KO S+ Naive vs KO S- Proficient =  1.126673e-14
p value t-test for Het S- Naive vs KO S- Proficient =  1.700618e-14
p value ranksum for KO S+ Proficient vs WT S- Proficient =  2.325724e-14
p value ranksum for WT S+ Proficient vs KO S- Proficient =  2.891677e-14
p value ranksum for WT S+ Naive vs KO S- Proficient =  3.592556e-14
p value t-test for KO S- Naive vs WT S- Proficient =  1.748570e-13
p value ranksum for KO S+ Proficient vs KO S- Proficient =  1.004580e-12
p value t-test for KO S- Naive vs KO S- Proficient =  3.195940e-12
p value ranksum for Het S+ Proficient vs KO S- Naive =  7.914677e-12
p value ranksum for WT S+ Proficient vs KO S- Naive =  4.532639e-10
p value t-test for KO S+ Naive vs Het S+ Proficient =  1.347654e-08
p value t-test for Het S+ Naive vs Het S- Naive =  2.435692e-08
p value ranksum for Het S+ Proficient vs WT S- Naive =  3.424818e-08
p value ranksum for Het S+ Proficient vs Het S- Naive =  5.726542e-07
p value t-test for KO S+ Naive vs WT S+ Proficient =  8.847298e-07
p value ranksum for WT S+ Naive vs KO S- Naive =  1.374787e-06
p value ranksum for KO S+ Proficient vs KO S- Naive =  2.344589e-06
p value ranksum for WT S+ Proficient vs WT S- Naive =  2.753785e-06
p value t-test for Het S+ Naive vs KO S- Naive =  4.124678e-06
p value ranksum for WT S+ Naive vs Het S+ Proficient =  7.312260e-05
p value ranksum for WT S+ Proficient vs Het S- Naive =  1.038913e-04
p value t-test for KO S+ Naive vs KO S- Naive =  1.229390e-04
p value ranksum for Het S+ Proficient vs KO S+ Proficient =  1.259533e-04
p value t-test for Het S+ Naive vs KO S+ Naive =  7.675182e-04
p value ranksum for WT S+ Proficient vs KO S+ Proficient =  1.389345e-03
p value ranksum for WT S+ Naive vs WT S+ Proficient =  1.614289e-03
p value t-test for Het S+ Naive vs Het S+ Proficient =  2.056707e-03
p value ranksum for WT S+ Naive vs KO S+ Naive =  2.699017e-03
p value t-test for KO S+ Naive vs KO S+ Proficient =  4.914775e-03
p value t-test for Het S+ Naive vs WT S- Naive =  6.013212e-03
p value ranksum for WT S+ Naive vs WT S- Naive =  9.919926e-03
p value t-test for WT S- Naive vs KO S- Naive =  1.579360e-02
p value ranksum for KO S+ Proficient vs WT S- Naive =  1.639573e-02
p value t-test for Het S- Naive vs KO S- Naive =  2.308661e-02
p value ranksum for WT S+ Naive vs Het S- Naive =  3.958378e-02

p values below are > pFDR

p value ranksum for KO S+ Proficient vs Het S- Naive =  8.817299e-02
p value t-test for Het S+ Naive vs WT S+ Proficient =  9.102518e-02
p value ranksum for WT S+ Proficient vs Het S+ Proficient =  2.685689e-01
p value t-test for Het S+ Naive vs KO S+ Proficient =  2.920049e-01
p value t-test for KO S+ Naive vs WT S- Naive =  3.610664e-01
p value t-test for KO S+ Naive vs Het S- Naive =  3.610696e-01
p value ranksum for WT S+ Naive vs Het S+ Naive =  3.656135e-01
p value t-test for Het S- Proficient vs KO S- Proficient =  5.352690e-01
p value ranksum for WT S- Proficient vs KO S- Proficient =  5.485087e-01
p value ranksum for WT S+ Naive vs KO S+ Proficient =  8.733742e-01
p value t-test for WT S- Naive vs Het S- Naive =  9.311028e-01
p value ranksum for WT S- Proficient vs Het S- Proficient =  9.809887e-01


Nested ANOVAN for average PRP calculated per mouse per odor pair for High gamma for hippocampus

Source                                                                      Sum Sq.        d.f.           Singular?      Mean Sq.       F              Prob>F         
genotype                                                                  298.55358        2.00000        0.00000      149.27679       17.96243        0.00000
naive_vs_proficient                                                       672.81397        1.00000        0.00000      672.81397       80.95949        0.00000
rewarded_vs_unrewarded                                                   5130.72688        1.00000        0.00000     5130.72688      617.37871        0.00000
mouse_no(genotype,naive_vs_proficient,rewarded_vs_unrewarded)            3366.26652       62.00000        0.00000       54.29462        6.53325        0.00000
genotype*naive_vs_proficient                                               26.71831        2.00000        0.00000       13.35916        1.60750        0.20148
genotype*rewarded_vs_unrewarded                                           142.49307        2.00000        0.00000       71.24654        8.57307        0.00022
naive_vs_proficient*rewarded_vs_unrewarded                               2911.68004        1.00000        0.00000     2911.68004      350.36152        0.00000
Error                                                                    3922.55682      472.00000        0.00000        8.31050                              
Total                                                                   17451.76075      543.00000        0.00000                                             


glm for average PRP calculated per mouse per odor pair for Trough thetaBeta prefrontal

mdl = 


Generalized linear regression model:
    MI ~ 1 + group*perCorr + group*event + perCorr*event + group:perCorr:event
    Distribution = Normal

Estimated Coefficients:
                                 Estimate      SE        tStat        pValue  
                                 ________    _______    ________    __________

    (Intercept)                    0.8319    0.52295      1.5908       0.11225
    group_2                        1.1752    0.71519      1.6432       0.10094
    group_3                      -0.83326    0.80044      -1.041       0.29835
    perCorr_2                    -0.96045    0.73956     -1.2987       0.19461
    event_2                       -11.456    0.73956      -15.49    6.1113e-45
    group_2:perCorr_2             -1.1737     1.0136     -1.1579       0.24743
    group_3:perCorr_2             -1.5602     1.1275     -1.3838       0.16699
    group_2:event_2                -2.276     1.0114     -2.2503       0.02484
    group_3:event_2                 1.266      1.132      1.1184       0.26391
    perCorr_2:event_2              9.9407     1.0459      9.5046     6.837e-20
    group_2:perCorr_2:event_2      1.6964     1.4335      1.1834       0.23719
    group_3:perCorr_2:event_2    -0.65509     1.5945    -0.41085       0.68135


544 observations, 532 error degrees of freedom
Estimated Dispersion: 12.9
F-statistic vs. constant model: 84.4, p-value = 4.45e-109


Ranksum or t-test p values for average PRP calculated per mouse per odor pair for Trough thetaBeta prefrontal


pFDR = 4.015152e-02 

p value t-test for KO S+ Proficient vs Het S- Proficient =  3.357509e-29
p value t-test for KO S+ Proficient vs WT S- Proficient =  1.885836e-28
p value t-test for KO S+ Naive vs Het S- Proficient =  3.882633e-20
p value ranksum for Het S+ Proficient vs Het S- Proficient =  3.380515e-19
p value t-test for KO S+ Naive vs WT S- Proficient =  2.996892e-18
p value ranksum for Het S+ Proficient vs WT S- Proficient =  5.798740e-18
p value t-test for KO S- Naive vs Het S- Proficient =  1.817323e-17
p value ranksum for WT S+ Proficient vs Het S- Proficient =  1.891326e-17
p value ranksum for WT S+ Naive vs Het S- Proficient =  2.126534e-17
p value ranksum for Het S+ Naive vs Het S- Proficient =  1.256614e-16
p value t-test for KO S+ Proficient vs KO S- Proficient =  1.680260e-16
p value ranksum for WT S+ Proficient vs WT S- Proficient =  3.819021e-16
p value ranksum for WT S+ Naive vs WT S- Proficient =  4.065163e-16
p value t-test for KO S+ Naive vs KO S- Proficient =  4.461725e-16
p value ranksum for WT S- Naive vs Het S- Proficient =  1.084607e-15
p value t-test for KO S- Naive vs WT S- Proficient =  1.882591e-15
p value ranksum for Het S+ Proficient vs KO S- Proficient =  2.138208e-15
p value ranksum for Het S+ Naive vs WT S- Proficient =  3.654801e-15
p value ranksum for WT S- Naive vs WT S- Proficient =  2.640308e-14
p value ranksum for WT S+ Naive vs KO S- Proficient =  5.943112e-14
p value ranksum for WT S+ Proficient vs KO S- Proficient =  7.364457e-14
p value ranksum for Het S- Naive vs Het S- Proficient =  1.191092e-13
p value t-test for KO S- Naive vs KO S- Proficient =  1.928789e-13
p value ranksum for Het S+ Naive vs KO S- Proficient =  6.620159e-13
p value ranksum for WT S- Naive vs KO S- Proficient =  4.869383e-12
p value ranksum for Het S- Naive vs WT S- Proficient =  1.243689e-11
p value ranksum for Het S+ Proficient vs KO S- Naive =  1.157904e-10
p value t-test for KO S+ Naive vs Het S+ Proficient =  3.091304e-10
p value ranksum for Het S- Naive vs KO S- Proficient =  5.127762e-10
p value ranksum for WT S+ Proficient vs KO S- Naive =  5.202010e-08
p value ranksum for Het S+ Proficient vs WT S- Naive =  4.002267e-07
p value ranksum for Het S+ Proficient vs Het S- Naive =  1.155376e-06
p value t-test for KO S+ Proficient vs KO S- Naive =  1.524665e-06
p value ranksum for WT S+ Naive vs KO S- Naive =  6.574339e-06
p value t-test for KO S+ Naive vs WT S+ Proficient =  8.126957e-06
p value ranksum for Het S+ Naive vs KO S- Naive =  9.962094e-06
p value ranksum for WT S+ Proficient vs WT S- Naive =  1.261359e-04
p value t-test for KO S+ Naive vs KO S+ Proficient =  1.581445e-04
p value ranksum for Het S+ Naive vs KO S+ Naive =  3.634045e-04
p value ranksum for WT S+ Naive vs Het S+ Proficient =  4.047593e-04
p value ranksum for WT S+ Naive vs KO S+ Naive =  5.053646e-04
p value ranksum for WT S+ Proficient vs Het S- Naive =  6.621560e-04
p value ranksum for Het S+ Proficient vs KO S+ Proficient =  1.038469e-03
p value ranksum for Het S+ Naive vs Het S+ Proficient =  2.195412e-03
p value ranksum for WT S- Naive vs KO S- Naive =  1.165971e-02
p value t-test for KO S+ Naive vs KO S- Naive =  1.312545e-02
p value t-test for KO S+ Proficient vs Het S- Naive =  1.807649e-02
p value ranksum for WT S+ Naive vs WT S+ Proficient =  1.945857e-02
p value t-test for KO S+ Proficient vs WT S- Naive =  2.234488e-02
p value ranksum for Het S+ Naive vs WT S- Naive =  2.524526e-02
p value ranksum for Het S+ Naive vs Het S- Naive =  2.613785e-02
p value ranksum for Het S- Naive vs KO S- Naive =  3.201597e-02
p value ranksum for WT S+ Naive vs WT S- Naive =  3.688049e-02

p values below are > pFDR

p value t-test for Het S- Proficient vs KO S- Proficient =  4.473366e-02
p value ranksum for WT S+ Proficient vs KO S+ Proficient =  5.825974e-02
p value ranksum for WT S+ Naive vs Het S- Naive =  6.319961e-02
p value ranksum for WT S+ Proficient vs Het S+ Proficient =  1.118889e-01
p value t-test for WT S- Proficient vs Het S- Proficient =  1.247979e-01
p value ranksum for Het S+ Naive vs WT S+ Proficient =  1.736611e-01
p value t-test for KO S+ Naive vs WT S- Naive =  2.699637e-01
p value t-test for WT S- Proficient vs KO S- Proficient =  5.355821e-01
p value ranksum for WT S+ Naive vs Het S+ Naive =  6.785990e-01
p value ranksum for Het S+ Naive vs KO S+ Proficient =  7.075673e-01
p value t-test for KO S+ Naive vs Het S- Naive =  7.588124e-01
p value ranksum for WT S+ Naive vs KO S+ Proficient =  8.292811e-01
p value ranksum for WT S- Naive vs Het S- Naive =  1


Nested ANOVAN for average PRP calculated per mouse per odor pair for Beta for prefrontal

Source                                                                      Sum Sq.        d.f.           Singular?      Mean Sq.       F              Prob>F         
genotype                                                                   36.21422        2.00000        0.00000       18.10711        1.87159        0.15502
naive_vs_proficient                                                      1350.44361        1.00000        0.00000     1350.44361      139.58442        0.00000
rewarded_vs_unrewarded                                                   4987.16048        1.00000        0.00000     4987.16048      515.48239        0.00000
mouse_no(genotype,naive_vs_proficient,rewarded_vs_unrewarded)            2305.32403       62.00000        0.00000       37.18265        3.84327        0.00000
genotype*naive_vs_proficient                                               36.84899        2.00000        0.00000       18.42449        1.90439        0.15006
genotype*rewarded_vs_unrewarded                                           109.06483        2.00000        0.00000       54.53241        5.63657        0.00381
naive_vs_proficient*rewarded_vs_unrewarded                               3296.90874        1.00000        0.00000     3296.90874      340.77476        0.00000
Error                                                                    4566.47946      472.00000        0.00000        9.67474                              
Total                                                                   18775.09183      543.00000        0.00000                                             


glm for average PRP calculated per mouse per odor pair for Trough thetaHigh gamma prefrontal

mdl = 


Generalized linear regression model:
    MI ~ 1 + group*perCorr + group*event + perCorr*event + group:perCorr:event
    Distribution = Normal

Estimated Coefficients:
                                 Estimate      SE        tStat        pValue  
                                 ________    _______    ________    __________

    (Intercept)                   -1.1917    0.35048     -3.4002    0.00072387
    group_2                       -1.0889    0.47932     -2.2717      0.023505
    group_3                      -0.42706    0.53646    -0.79607       0.42635
    perCorr_2                    0.026984    0.49566    0.054442        0.9566
    event_2                        -5.116    0.49566     -10.322    6.8706e-23
    group_2:perCorr_2            -0.41652    0.67935    -0.61311       0.54006
    group_3:perCorr_2            -0.45203    0.75564    -0.59821       0.54996
    group_2:event_2               0.16166    0.67787     0.23848        0.8116
    group_3:event_2               0.21126    0.75867     0.27847       0.78076
    perCorr_2:event_2              4.5476    0.70096      6.4876    1.9975e-10
    group_2:perCorr_2:event_2     -0.1388    0.96075    -0.14447       0.88518
    group_3:perCorr_2:event_2    -0.26405     1.0686    -0.24709       0.80493


544 observations, 532 error degrees of freedom
Estimated Dispersion: 5.77
F-statistic vs. constant model: 37.9, p-value = 5.04e-60


Ranksum or t-test p values for average PRP calculated per mouse per odor pair for Trough thetaHigh gamma prefrontal


pFDR = 2.954545e-02 

p value t-test for WT S+ Proficient vs Het S- Proficient =  2.831531e-23
p value t-test for WT S+ Proficient vs KO S- Proficient =  2.760537e-18
p value t-test for WT S+ Proficient vs WT S- Proficient =  1.500323e-17
p value ranksum for WT S+ Naive vs Het S- Proficient =  1.139929e-16
p value t-test for KO S+ Proficient vs Het S- Proficient =  1.777810e-16
p value t-test for KO S+ Naive vs Het S- Proficient =  1.657413e-15
p value ranksum for Het S+ Proficient vs Het S- Proficient =  6.171612e-15
p value ranksum for WT S+ Naive vs WT S- Proficient =  1.302537e-14
p value ranksum for WT S- Naive vs Het S- Proficient =  1.818541e-14
p value t-test for KO S+ Proficient vs WT S- Proficient =  1.728661e-13
p value t-test for KO S- Naive vs Het S- Proficient =  6.687759e-13
p value ranksum for Het S+ Naive vs Het S- Proficient =  1.041398e-12
p value ranksum for WT S+ Naive vs KO S- Proficient =  1.461634e-12
p value t-test for KO S+ Naive vs WT S- Proficient =  1.827794e-12
p value ranksum for WT S- Naive vs WT S- Proficient =  2.259641e-12
p value t-test for KO S+ Naive vs KO S- Proficient =  1.112250e-11
p value ranksum for Het S+ Proficient vs WT S- Proficient =  1.776667e-11
p value ranksum for WT S- Naive vs KO S- Proficient =  5.292726e-11
p value ranksum for Het S- Naive vs Het S- Proficient =  1.016634e-10
p value t-test for KO S+ Proficient vs KO S- Proficient =  3.789373e-10
p value ranksum for Het S+ Proficient vs KO S- Proficient =  4.477158e-10
p value t-test for KO S- Naive vs WT S- Proficient =  7.135222e-10
p value ranksum for Het S+ Naive vs WT S- Proficient =  1.119811e-09
p value t-test for KO S- Naive vs KO S- Proficient =  2.190651e-09
p value ranksum for Het S+ Naive vs KO S- Proficient =  1.061107e-08
p value ranksum for Het S- Naive vs WT S- Proficient =  5.472626e-08
p value ranksum for Het S- Naive vs KO S- Proficient =  2.496380e-07
p value t-test for WT S+ Proficient vs Het S- Naive =  6.507665e-05
p value ranksum for WT S+ Naive vs Het S- Naive =  2.658297e-04
p value ranksum for WT S+ Naive vs Het S+ Proficient =  1.177810e-03
p value ranksum for Het S+ Naive vs WT S+ Proficient =  1.199340e-03
p value ranksum for WT S+ Naive vs Het S+ Naive =  1.453620e-03
p value t-test for WT S+ Proficient vs KO S- Naive =  1.480101e-03
p value t-test for KO S+ Proficient vs Het S- Naive =  6.977568e-03
p value ranksum for WT S- Naive vs Het S- Naive =  7.071838e-03
p value t-test for WT S+ Proficient vs Het S+ Proficient =  8.970749e-03
p value ranksum for WT S+ Naive vs KO S- Naive =  1.327386e-02
p value ranksum for Het S+ Proficient vs WT S- Naive =  2.400915e-02
p value t-test for KO S+ Naive vs KO S- Naive =  2.793279e-02

p values below are > pFDR

p value ranksum for Het S+ Naive vs WT S- Naive =  3.283991e-02
p value t-test for KO S+ Naive vs Het S- Naive =  3.999020e-02
p value ranksum for Het S+ Naive vs KO S+ Proficient =  4.158872e-02
p value t-test for KO S+ Naive vs WT S+ Proficient =  5.517635e-02
p value t-test for KO S+ Proficient vs KO S- Naive =  5.834038e-02
p value t-test for WT S- Proficient vs Het S- Proficient =  7.270764e-02
p value ranksum for Het S+ Proficient vs KO S+ Proficient =  8.897301e-02
p value ranksum for WT S+ Naive vs KO S+ Naive =  1.088428e-01
p value ranksum for WT S- Naive vs KO S- Naive =  1.378185e-01
p value t-test for Het S- Proficient vs KO S- Proficient =  2.100080e-01
p value ranksum for Het S+ Naive vs KO S+ Naive =  2.113927e-01
p value t-test for WT S+ Proficient vs WT S- Naive =  2.436743e-01
p value ranksum for WT S+ Naive vs WT S- Naive =  3.002113e-01
p value t-test for WT S+ Proficient vs KO S+ Proficient =  3.510252e-01
p value ranksum for Het S- Naive vs KO S- Naive =  3.915286e-01
p value t-test for KO S+ Naive vs KO S+ Proficient =  4.276605e-01
p value ranksum for Het S+ Naive vs Het S- Naive =  5.357677e-01
p value t-test for KO S+ Naive vs WT S- Naive =  5.398310e-01
p value ranksum for Het S+ Proficient vs Het S- Naive =  5.685974e-01
p value ranksum for WT S+ Naive vs KO S+ Proficient =  5.737777e-01
p value t-test for KO S+ Naive vs Het S+ Proficient =  6.198444e-01
p value t-test for WT S- Proficient vs KO S- Proficient =  6.923421e-01
p value ranksum for Het S+ Naive vs KO S- Naive =  7.794444e-01
p value t-test for KO S+ Proficient vs WT S- Naive =  8.269937e-01
p value ranksum for Het S+ Proficient vs KO S- Naive =  9.376348e-01
p value ranksum for Het S+ Naive vs Het S+ Proficient =  9.776314e-01
p value ranksum for WT S+ Naive vs WT S+ Proficient =  9.879334e-01


Nested ANOVAN for average PRP calculated per mouse per odor pair for High gamma for prefrontal

Source                                                                      Sum Sq.        d.f.           Singular?      Mean Sq.       F              Prob>F         
genotype                                                                  182.87339        2.00000        0.00000       91.43669       22.28892        0.00000
naive_vs_proficient                                                       510.68534        1.00000        0.00000      510.68534      124.48638        0.00000
rewarded_vs_unrewarded                                                    857.07507        1.00000        0.00000      857.07507      208.92351        0.00000
mouse_no(genotype,naive_vs_proficient,rewarded_vs_unrewarded)            1135.48017       62.00000        0.00000       18.31420        4.46433        0.00000
genotype*naive_vs_proficient                                                6.44657        2.00000        0.00000        3.22329        0.78572        0.45639
genotype*rewarded_vs_unrewarded                                             0.39656        2.00000        0.00000        0.19828        0.04833        0.95282
naive_vs_proficient*rewarded_vs_unrewarded                                581.87199        1.00000        0.00000      581.87199      141.83908        0.00000
Error                                                                    1936.30400      472.00000        0.00000        4.10234                              
Total                                                                    5481.46134      543.00000        0.00000                                             


glm for average PRP calculated per mouse per odor pair for Peak thetaBeta prefrontal

mdl = 


Generalized linear regression model:
    MI ~ 1 + group*perCorr + group*event + perCorr*event + group:perCorr:event
    Distribution = Normal

Estimated Coefficients:
                                 Estimate      SE        tStat        pValue  
                                 ________    _______    ________    __________

    (Intercept)                    1.6059    0.54761      2.9326     0.0035061
    group_2                        1.4636    0.74891      1.9543      0.051194
    group_3                       -1.1799    0.83819     -1.4077       0.15979
    perCorr_2                     -1.3121    0.77443     -1.6943      0.090802
    event_2                       -12.365    0.77443     -15.967    3.5837e-47
    group_2:perCorr_2             -1.1884     1.0614     -1.1196       0.26338
    group_3:perCorr_2             -1.4744     1.1806     -1.2488       0.21228
    group_2:event_2               -2.3741     1.0591     -2.2416        0.0254
    group_3:event_2                1.6822     1.1854      1.4191       0.15644
    perCorr_2:event_2              10.681     1.0952       9.752    8.8006e-21
    group_2:perCorr_2:event_2      1.6824     1.5011      1.1208       0.26288
    group_3:perCorr_2:event_2    -0.90217     1.6697    -0.54032        0.5892


544 observations, 532 error degrees of freedom
Estimated Dispersion: 14.1
F-statistic vs. constant model: 87.2, p-value = 1.95e-111


Ranksum or t-test p values for average PRP calculated per mouse per odor pair for Peak thetaBeta prefrontal


pFDR = 4.090909e-02 

p value t-test for Het S+ Proficient vs WT S- Proficient =  3.259302e-39
p value t-test for Het S+ Proficient vs KO S- Proficient =  2.674733e-34
p value t-test for WT S+ Proficient vs Het S- Proficient =  1.282533e-33
p value t-test for Het S+ Proficient vs Het S- Proficient =  5.449795e-31
p value t-test for KO S+ Proficient vs Het S- Proficient =  1.725925e-29
p value t-test for KO S+ Proficient vs WT S- Proficient =  3.209689e-29
p value t-test for WT S+ Proficient vs KO S- Proficient =  1.295304e-27
p value t-test for WT S+ Proficient vs WT S- Proficient =  2.198402e-20
p value t-test for KO S+ Naive vs Het S- Proficient =  6.563192e-20
p value t-test for KO S+ Naive vs WT S- Proficient =  1.544654e-18
p value ranksum for WT S+ Naive vs Het S- Proficient =  2.126534e-17
p value t-test for KO S- Naive vs Het S- Proficient =  3.086793e-17
p value ranksum for Het S+ Naive vs Het S- Proficient =  1.324070e-16
p value t-test for KO S+ Proficient vs KO S- Proficient =  1.613235e-16
p value ranksum for WT S+ Naive vs WT S- Proficient =  3.369977e-16
p value t-test for KO S+ Naive vs KO S- Proficient =  6.034875e-16
p value t-test for KO S- Naive vs WT S- Proficient =  9.729983e-16
p value ranksum for WT S- Naive vs Het S- Proficient =  1.026124e-15
p value ranksum for Het S+ Naive vs WT S- Proficient =  3.654801e-15
p value ranksum for WT S- Naive vs WT S- Proficient =  1.750162e-14
p value ranksum for WT S+ Naive vs KO S- Proficient =  5.532183e-14
p value t-test for Het S+ Proficient vs KO S- Naive =  1.036751e-13
p value ranksum for Het S- Naive vs Het S- Proficient =  1.136350e-13
p value t-test for KO S- Naive vs KO S- Proficient =  2.449330e-13
p value ranksum for Het S+ Naive vs KO S- Proficient =  5.842393e-13
p value ranksum for WT S- Naive vs KO S- Proficient =  3.270477e-12
p value ranksum for Het S- Naive vs WT S- Proficient =  4.094306e-12
p value t-test for KO S+ Naive vs Het S+ Proficient =  1.891280e-11
p value ranksum for Het S- Naive vs KO S- Proficient =  2.516363e-10
p value t-test for Het S+ Proficient vs WT S- Naive =  5.794140e-09
p value t-test for WT S+ Proficient vs KO S- Naive =  1.415367e-08
p value t-test for Het S+ Proficient vs Het S- Naive =  1.114116e-07
p value t-test for KO S+ Naive vs WT S+ Proficient =  1.250184e-06
p value ranksum for Het S+ Naive vs KO S- Naive =  1.633481e-06
p value t-test for KO S+ Proficient vs KO S- Naive =  1.767724e-06
p value ranksum for WT S+ Naive vs KO S- Naive =  3.403189e-06
p value ranksum for Het S+ Naive vs KO S+ Naive =  4.277164e-05
p value ranksum for WT S+ Naive vs Het S+ Proficient =  4.342819e-05
p value t-test for Het S+ Proficient vs KO S+ Proficient =  4.530748e-05
p value ranksum for WT S+ Naive vs KO S+ Naive =  9.596498e-05
p value t-test for WT S+ Proficient vs WT S- Naive =  1.202198e-04
p value t-test for KO S+ Naive vs KO S+ Proficient =  1.213978e-04
p value t-test for WT S+ Proficient vs Het S- Naive =  3.349976e-04
p value ranksum for Het S+ Naive vs Het S+ Proficient =  1.156637e-03
p value ranksum for Het S+ Naive vs WT S- Naive =  3.485192e-03
p value ranksum for WT S- Naive vs KO S- Naive =  8.944571e-03
p value t-test for KO S+ Naive vs KO S- Naive =  1.336183e-02
p value t-test for KO S+ Proficient vs WT S- Naive =  1.429210e-02
p value ranksum for WT S+ Naive vs WT S+ Proficient =  1.489459e-02
p value ranksum for Het S+ Naive vs Het S- Naive =  1.498786e-02
p value ranksum for Het S- Naive vs KO S- Naive =  1.946626e-02
p value t-test for KO S+ Proficient vs Het S- Naive =  2.287989e-02
p value ranksum for WT S+ Naive vs WT S- Naive =  2.520003e-02
p value t-test for WT S+ Proficient vs Het S+ Proficient =  2.814778e-02

p values below are > pFDR

p value t-test for Het S- Proficient vs KO S- Proficient =  6.415771e-02
p value t-test for WT S+ Proficient vs KO S+ Proficient =  7.799054e-02
p value ranksum for WT S+ Naive vs Het S- Naive =  9.196388e-02
p value ranksum for Het S+ Naive vs WT S+ Proficient =  1.736611e-01
p value t-test for WT S- Proficient vs Het S- Proficient =  2.020775e-01
p value t-test for KO S+ Naive vs WT S- Naive =  2.360926e-01
p value ranksum for WT S+ Naive vs Het S+ Naive =  3.511580e-01
p value ranksum for Het S+ Naive vs KO S+ Proficient =  4.531038e-01
p value t-test for WT S- Proficient vs KO S- Proficient =  4.701952e-01
p value t-test for KO S+ Naive vs Het S- Naive =  5.879005e-01
p value ranksum for WT S- Naive vs Het S- Naive =  8.629214e-01
p value ranksum for WT S+ Naive vs KO S+ Proficient =  9.700865e-01


Nested ANOVAN for average PRP calculated per mouse per odor pair for Beta for prefrontal

Source                                                                      Sum Sq.        d.f.           Singular?      Mean Sq.       F              Prob>F         
genotype                                                                   66.56043        2.00000        0.00000       33.28021        3.15478        0.04355
naive_vs_proficient                                                      1354.85272        1.00000        0.00000     1354.85272      128.43251        0.00000
rewarded_vs_unrewarded                                                   5735.12593        1.00000        0.00000     5735.12593      543.65805        0.00000
mouse_no(genotype,naive_vs_proficient,rewarded_vs_unrewarded)            2557.72026       62.00000        0.00000       41.25355        3.91061        0.00000
genotype*naive_vs_proficient                                               38.03679        2.00000        0.00000       19.01839        1.80284        0.16596
genotype*rewarded_vs_unrewarded                                           144.04149        2.00000        0.00000       72.02074        6.82717        0.00119
naive_vs_proficient*rewarded_vs_unrewarded                               3732.33048        1.00000        0.00000     3732.33048      353.80418        0.00000
Error                                                                    4979.19497      472.00000        0.00000       10.54914                              
Total                                                                   21016.42408      543.00000        0.00000                                             


glm for average PRP calculated per mouse per odor pair for Peak thetaHigh gamma prefrontal

mdl = 


Generalized linear regression model:
    MI ~ 1 + group*perCorr + group*event + perCorr*event + group:perCorr:event
    Distribution = Normal

Estimated Coefficients:
                                 Estimate      SE        tStat        pValue  
                                 ________    _______    ________    __________

    (Intercept)                   4.6534     0.61076       7.619    1.1788e-13
    group_2                       2.5321     0.83529      3.0315     0.0025523
    group_3                       -3.578     0.93486     -3.8273    0.00014493
    perCorr_2                    -2.6567     0.86375     -3.0758     0.0022073
    event_2                      -12.776     0.86375     -14.792     1.018e-41
    group_2:perCorr_2             -1.119      1.1839    -0.94522       0.34497
    group_3:perCorr_2            0.48933      1.3168      0.3716       0.71034
    group_2:event_2              -3.0742      1.1813     -2.6024     0.0095141
    group_3:event_2               4.3874      1.3221      3.3186    0.00096673
    perCorr_2:event_2             10.901      1.2215      8.9244    7.2396e-18
    group_2:perCorr_2:event_2     2.1129      1.6742       1.262       0.20751
    group_3:perCorr_2:event_2    -3.3783      1.8623     -1.8141      0.070231


544 observations, 532 error degrees of freedom
Estimated Dispersion: 17.5
F-statistic vs. constant model: 71.3, p-value = 3.49e-97


Ranksum or t-test p values for average PRP calculated per mouse per odor pair for Peak thetaHigh gamma prefrontal


pFDR = 4.242424e-02 

p value t-test for Het S+ Naive vs Het S- Proficient =  4.838363e-26
p value t-test for Het S+ Naive vs WT S- Proficient =  9.830239e-24
p value ranksum for Het S+ Proficient vs Het S- Proficient =  3.380515e-19
p value t-test for Het S- Naive vs Het S- Proficient =  4.684719e-19
p value t-test for Het S+ Naive vs KO S- Proficient =  3.962870e-18
p value ranksum for Het S+ Proficient vs WT S- Proficient =  5.798740e-18
p value t-test for KO S+ Naive vs Het S- Proficient =  6.466628e-18
p value ranksum for WT S+ Proficient vs Het S- Proficient =  1.113539e-17
p value ranksum for WT S+ Naive vs Het S- Proficient =  2.005530e-17
p value t-test for KO S+ Naive vs WT S- Proficient =  2.632553e-17
p value t-test for Het S- Naive vs WT S- Proficient =  4.790103e-17
p value ranksum for WT S+ Proficient vs WT S- Proficient =  1.228848e-16
p value ranksum for WT S+ Naive vs WT S- Proficient =  2.462551e-16
p value ranksum for WT S- Naive vs Het S- Proficient =  6.218013e-16
p value ranksum for Het S+ Proficient vs KO S- Proficient =  2.138208e-15
p value ranksum for KO S+ Proficient vs Het S- Proficient =  3.204866e-15
p value ranksum for WT S- Naive vs WT S- Proficient =  9.680345e-15
p value ranksum for WT S+ Proficient vs KO S- Proficient =  2.325724e-14
p value ranksum for KO S+ Proficient vs WT S- Proficient =  2.325724e-14
p value ranksum for WT S+ Naive vs KO S- Proficient =  5.149222e-14
p value ranksum for Het S+ Proficient vs KO S- Naive =  2.521105e-13
p value t-test for KO S+ Naive vs KO S- Proficient =  3.614251e-13
p value ranksum for KO S+ Proficient vs KO S- Proficient =  1.296889e-12
p value ranksum for KO S- Naive vs Het S- Proficient =  1.452707e-12
p value t-test for Het S- Naive vs KO S- Proficient =  1.863224e-12
p value ranksum for WT S- Naive vs KO S- Proficient =  2.503917e-12
p value t-test for KO S+ Naive vs Het S+ Proficient =  4.150703e-12
p value ranksum for KO S- Naive vs WT S- Proficient =  1.585386e-11
p value ranksum for WT S+ Proficient vs KO S- Naive =  4.029950e-10
p value ranksum for Het S+ Proficient vs WT S- Naive =  6.193474e-10
p value ranksum for KO S- Naive vs KO S- Proficient =  9.787917e-10
p value ranksum for Het S+ Proficient vs KO S+ Proficient =  4.672091e-09
p value t-test for Het S+ Naive vs Het S- Naive =  2.290131e-08
p value t-test for KO S+ Naive vs WT S+ Proficient =  5.814451e-08
p value ranksum for Het S+ Proficient vs Het S- Naive =  1.162495e-07
p value ranksum for WT S+ Naive vs Het S+ Proficient =  3.345022e-07
p value ranksum for WT S+ Naive vs KO S- Naive =  5.375585e-07
p value t-test for Het S+ Naive vs KO S- Naive =  5.601275e-07
p value ranksum for WT S+ Proficient vs WT S- Naive =  4.430896e-06
p value ranksum for KO S+ Proficient vs KO S- Naive =  4.838194e-06
p value t-test for Het S+ Naive vs KO S+ Naive =  2.122742e-05
p value ranksum for WT S+ Naive vs KO S+ Naive =  8.893518e-05
p value ranksum for WT S+ Proficient vs KO S+ Proficient =  9.999614e-05
p value t-test for Het S+ Naive vs Het S+ Proficient =  5.464317e-04
p value ranksum for WT S+ Proficient vs Het S- Naive =  5.684770e-04
p value t-test for Het S+ Naive vs WT S- Naive =  7.757360e-04
p value ranksum for WT S+ Naive vs WT S+ Proficient =  1.744337e-03
p value t-test for KO S+ Naive vs KO S- Naive =  3.670438e-03
p value t-test for KO S+ Naive vs KO S+ Proficient =  4.351780e-03
p value ranksum for WT S- Naive vs KO S- Naive =  5.291198e-03
p value ranksum for WT S+ Naive vs WT S- Naive =  1.130146e-02
p value t-test for Het S- Naive vs KO S- Naive =  1.146804e-02
p value t-test for Het S+ Naive vs KO S+ Proficient =  2.096797e-02
p value ranksum for WT S+ Proficient vs Het S+ Proficient =  2.317122e-02
p value ranksum for WT S+ Naive vs Het S+ Naive =  3.827675e-02
p value t-test for Het S- Proficient vs KO S- Proficient =  3.939424e-02

p values below are > pFDR

p value ranksum for KO S+ Proficient vs WT S- Naive =  7.641710e-02
p value t-test for KO S+ Naive vs Het S- Naive =  9.550587e-02
p value t-test for KO S+ Naive vs WT S- Naive =  1.351040e-01
p value t-test for WT S- Proficient vs KO S- Proficient =  1.703956e-01
p value t-test for Het S+ Naive vs WT S+ Proficient =  2.355121e-01
p value ranksum for WT S+ Naive vs Het S- Naive =  2.813119e-01
p value t-test for WT S- Proficient vs Het S- Proficient =  3.652657e-01
p value ranksum for WT S- Naive vs Het S- Naive =  4.230585e-01
p value ranksum for WT S+ Naive vs KO S+ Proficient =  5.177154e-01
p value ranksum for KO S+ Proficient vs Het S- Naive =  7.849928e-01


Nested ANOVAN for average PRP calculated per mouse per odor pair for High gamma for prefrontal

Source                                                                      Sum Sq.        d.f.           Singular?      Mean Sq.       F              Prob>F         
genotype                                                                  471.96743        2.00000        0.00000      235.98372       19.55141        0.00000
naive_vs_proficient                                                       720.58711        1.00000        0.00000      720.58711       59.70113        0.00000
rewarded_vs_unrewarded                                                   5638.40543        1.00000        0.00000     5638.40543      467.14571        0.00000
mouse_no(genotype,naive_vs_proficient,rewarded_vs_unrewarded)            3791.19678       62.00000        0.00000       61.14834        5.06618        0.00000
genotype*naive_vs_proficient                                               14.89920        2.00000        0.00000        7.44960        0.61720        0.53989
genotype*rewarded_vs_unrewarded                                           421.43279        2.00000        0.00000      210.71640       17.45800        0.00000
naive_vs_proficient*rewarded_vs_unrewarded                               3496.61157        1.00000        0.00000     3496.61157      289.69664        0.00000
Error                                                                    5696.99629      472.00000        0.00000       12.06991                              
Total                                                                   23079.59458      543.00000        0.00000                                             
