# Supplementary material for: Hippocampal-Prefrontal θ Coupling Develops as Mice Become Proficient in Associative Odorant Discrimination Learning
Source: eNeuro. 2022 Oct 5;9(5):ENEURO.0259-22.2022. doi: 10.1523/ENEURO.0259-22.2022 (PMC9536857; doi:10.1523/ENEURO.0259-22.2022)
Supplement: Extended Data Figure 11-1 — GLM statistical analysis for panels C-F in Figure 11. Download Figure 11-1, TXT file. [file enu-eN-NWR-0259-22-s11.txt]

glm for percent correct vs genotype for hippocampus for peak per mouse per odor pair for theta/Beta

mdl = 


Generalized linear regression model:
    accuracy ~ 1 + genotype
    Distribution = Normal

Estimated Coefficients:
                   Estimate      SE        tStat       pValue   
                   ________    _______    _______    ___________

    (Intercept)     84.845     0.99002       85.7    6.4824e-119
    genotype_2      1.6423      1.3606      1.207        0.22955
    genotype_3      -7.051      1.5246    -4.6249     8.7246e-06


137 observations, 134 error degrees of freedom
Estimated Dispersion: 47
F-statistic vs. constant model: 18.1, p-value = 1.1e-07

ranksum or t test for percent correct vs genotype for hippocampus for peak per mouse per odor pair for theta/Beta


pFDR = 3.333333e-02 

p value ranksum for Het vs KO =  2.629399e-08
p value ranksum for WT vs KO =  1.463739e-05

p values below are > pFDR

p value ranksum for WT vs Het =  3.326581e-01


glm for percent correct vs genotype for hippocampus for trough per mouse per odor pair for theta/Beta

mdl = 


Generalized linear regression model:
    accuracy ~ 1 + genotype
    Distribution = Normal

Estimated Coefficients:
                   Estimate      SE       tStat       pValue   
                   ________    ______    _______    ___________

    (Intercept)     84.526     1.0151     83.269    2.8568e-117
    genotype_2      1.2266     1.3951    0.87924        0.38085
    genotype_3     -6.7841     1.5632    -4.3399      2.786e-05


137 observations, 134 error degrees of freedom
Estimated Dispersion: 49.5
F-statistic vs. constant model: 14.9, p-value = 1.39e-06

ranksum or t test for percent correct vs genotype for hippocampus for trough per mouse per odor pair for theta/Beta


pFDR = 3.333333e-02 

p value ranksum for Het vs KO =  8.579489e-08
p value ranksum for WT vs KO =  1.999986e-05

p values below are > pFDR

p value ranksum for WT vs Het =  5.847898e-01


glm for percent correct vs genotype for prefrontal for peak per mouse per odor pair for theta/Beta

mdl = 


Generalized linear regression model:
    accuracy ~ 1 + genotype
    Distribution = Normal

Estimated Coefficients:
                   Estimate      SE       tStat       pValue   
                   ________    ______    _______    ___________

    (Intercept)     84.817     1.0179      83.33    1.3109e-118
    genotype_2      1.6638     1.3989     1.1894        0.23637
    genotype_3     -8.1675     1.5427    -5.2941     4.6789e-07


139 observations, 136 error degrees of freedom
Estimated Dispersion: 49.7
F-statistic vs. constant model: 23.1, p-value = 2.38e-09

ranksum or t test for percent correct vs genotype for prefrontal for peak per mouse per odor pair for theta/Beta


pFDR = 3.333333e-02 

p value ranksum for Het vs KO =  9.799773e-10
p value ranksum for WT vs KO =  5.099069e-06

p values below are > pFDR

p value ranksum for WT vs Het =  3.513691e-01


glm for accuracy vs genotype for prefrontal for trough per mouse per odor pair for theta/Beta

mdl = 


Generalized linear regression model:
    accuracy ~ 1 + genotype
    Distribution = Normal

Estimated Coefficients:
                   Estimate      SE       tStat       pValue   
                   ________    ______    _______    ___________

    (Intercept)     84.408     1.0545     80.046    2.7872e-116
    genotype_2      1.3862     1.4493    0.95649        0.34052
    genotype_3     -7.8516     1.5983    -4.9126     2.5409e-06


139 observations, 136 error degrees of freedom
Estimated Dispersion: 53.4
F-statistic vs. constant model: 19.2, p-value = 4.5e-08

t test or ranksum test for accuracy vs genotype for prefrontal for trough per mouse per odor pair for theta/Beta


pFDR = 3.333333e-02 

p value ranksum for Het vs KO =  5.035567e-09
p value ranksum for WT vs KO =  1.121843e-05

p values below are > pFDR

p value ranksum for WT vs Het =  3.326403e-01


glm for percent correct vs genotype for hippocampus for peak per mouse per odor pair for theta/gamma

mdl = 


Generalized linear regression model:
    accuracy ~ 1 + genotype
    Distribution = Normal

Estimated Coefficients:
                   Estimate      SE       tStat       pValue   
                   ________    ______    _______    ___________

    (Intercept)     84.797      1.037     81.769    3.1148e-116
    genotype_2      3.0621     1.4253     2.1485       0.033476
    genotype_3     -7.2776      1.597    -4.5572     1.1548e-05


137 observations, 134 error degrees of freedom
Estimated Dispersion: 51.6
F-statistic vs. constant model: 22.3, p-value = 4.38e-09

ranksum or t test for percent correct vs genotype for hippocampus for peak per mouse per odor pair for theta/gamma


pFDR = 3.333333e-02 

p value ranksum for Het vs KO =  2.171390e-09
p value ranksum for WT vs KO =  6.094295e-06

p values below are > pFDR

p value ranksum for WT vs Het =  6.670885e-02


glm for percent correct vs genotype for hippocampus for trough per mouse per odor pair for theta/gamma

mdl = 


Generalized linear regression model:
    accuracy ~ 1 + genotype
    Distribution = Normal

Estimated Coefficients:
                   Estimate      SE       tStat       pValue   
                   ________    ______    _______    ___________

    (Intercept)     75.583     1.2086     62.536    5.0025e-101
    genotype_2     -2.9283     1.6611    -1.7629         0.0802
    genotype_3     -8.2698     1.8612    -4.4432     1.8398e-05


137 observations, 134 error degrees of freedom
Estimated Dispersion: 70.1
F-statistic vs. constant model: 9.94, p-value = 9.41e-05

ranksum or t test for percent correct vs genotype for hippocampus for trough per mouse per odor pair for theta/gamma


pFDR = 3.333333e-02 

p value ranksum for WT vs KO =  2.775792e-05
p value t-test for Het vs KO =  4.136173e-03

p values below are > pFDR

p value ranksum for WT vs Het =  8.189939e-02


glm for percent correct vs genotype for prefrontal for peak per mouse per odor pair for theta/gamma

mdl = 


Generalized linear regression model:
    accuracy ~ 1 + genotype
    Distribution = Normal

Estimated Coefficients:
                   Estimate      SE       tStat       pValue   
                   ________    ______    _______    ___________

    (Intercept)     85.966     1.0979     78.299    5.2552e-115
    genotype_2      2.9145     1.5089     1.9315       0.055502
    genotype_3     -10.213     1.6641    -6.1373     8.6187e-09


139 observations, 136 error degrees of freedom
Estimated Dispersion: 57.9
F-statistic vs. constant model: 34.3, p-value = 8.74e-13

ranksum or t test for percent correct vs genotype for prefrontal for peak per mouse per odor pair for theta/gamma


pFDR = 5.000000e-02 

p value ranksum for Het vs KO =  2.699639e-11
p value ranksum for WT vs KO =  4.257485e-07
p value ranksum for WT vs Het =  4.053610e-02


glm for accuracy vs genotype for prefrontal for trough per mouse per odor pair for theta/gamma

mdl = 


Generalized linear regression model:
    accuracy ~ 1 + genotype
    Distribution = Normal

Estimated Coefficients:
                   Estimate      SE       tStat       pValue   
                   ________    ______    _______    ___________

    (Intercept)     77.124     1.1036     69.886    1.8734e-108
    genotype_2     -3.7928     1.5167    -2.5007       0.013582
    genotype_3     -7.8635     1.6727    -4.7012     6.2672e-06


139 observations, 136 error degrees of freedom
Estimated Dispersion: 58.5
F-statistic vs. constant model: 11.1, p-value = 3.46e-05

t test or ranksum test for accuracy vs genotype for prefrontal for trough per mouse per odor pair for theta/gamma


pFDR = 5.000000e-02 

p value t-test for WT vs KO =  2.766425e-06
p value ranksum for Het vs KO =  4.924900e-03
p value t-test for WT vs Het =  2.061633e-02
