# Supplementary material for: Hippocampal-Prefrontal θ Coupling Develops as Mice Become Proficient in Associative Odorant Discrimination Learning
Source: eNeuro. 2022 Oct 5;9(5):ENEURO.0259-22.2022. doi: 10.1523/ENEURO.0259-22.2022 (PMC9536857; doi:10.1523/ENEURO.0259-22.2022)
Supplement: Extended Data Figure 12-1 — GLM and ANOVAN statistical analysis for the data in panels A-C in Figure 12. Download Figure 12-1, TXT file. [file enu-eN-NWR-0259-22-s12.txt]

Number of mice for WT = 6

Number of mice for Het = 7

Number of mice for KO = 5

glm for lick decision time per mouse per odor pair 

mdl = 


Generalized linear regression model:
    detection_time ~ 1 + genotype
    Distribution = Normal

Estimated Coefficients:
                   Estimate       SE       tStat       pValue  
                   ________    ________    ______    __________

    (Intercept)     0.43003    0.017336    24.805    6.5984e-50
    genotype_2     0.042424    0.024139    1.7575      0.081306
    genotype_3      0.02459    0.027067    0.9085       0.36538


127 observations, 124 error degrees of freedom
Estimated Dispersion: 0.0138
F-statistic vs. constant model: 1.55, p-value = 0.216


Ranksum or t-test p values for lick decision time per mouse per odor pair 


pFDR = 5.000000e-02 


p values below are > pFDR

p value t-test for Licks WT vs Licks Het =  8.282319e-02
p value t-test for Licks WT vs Licks KO =  3.095257e-01
p value ranksum for Licks Het vs Licks KO =  8.160558e-01


Nested ANOVAN for lick decision time per mouse per odor pair

Source                           Sum Sq.        d.f.           Singular?      Mean Sq.       F              Prob>F         
genotype                         0.04469        2.00000        0.00000        0.02235        1.73632        0.18100
mouse_no(genotype)               0.31151       15.00000        0.00000        0.02077        1.61363        0.08154
Error                            1.40284      109.00000        0.00000        0.01287                              
Total                            1.75723      126.00000        0.00000                                             
glm for post-lick decision time per mouse per odor pair for hippocampus Beta

mdl = 


Generalized linear regression model:
    detection_time ~ 1 + lick_peak_trough*genotype
    Distribution = Normal

Estimated Coefficients:
                                     Estimate        SE        tStat        pValue  
                                     _________    ________    ________    __________

    (Intercept)                        0.43003    0.017156      25.066    1.1851e-78
    lick_peak_trough_1                -0.17451    0.025328       -6.89    2.7974e-11
    lick_peak_trough_2                -0.17707    0.025328     -6.9913    1.4959e-11
    genotype_2                        0.042424    0.023888      1.7759      0.076655
    genotype_3                         0.02459    0.026785     0.91805       0.35926
    lick_peak_trough_1:genotype_2    -0.058234    0.035216     -1.6536      0.099143
    lick_peak_trough_2:genotype_2    -0.024285    0.035444    -0.68516       0.49372
    lick_peak_trough_1:genotype_3    -0.065877    0.039134     -1.6834      0.093241
    lick_peak_trough_2:genotype_3    -0.037409    0.039816    -0.93955       0.34813


342 observations, 333 error degrees of freedom
Estimated Dispersion: 0.0135
F-statistic vs. constant model: 32, p-value = 3.94e-37


Ranksum or t-test p values for post-lick decision time per mouse per odor pair for hippocampus Beta


pFDR = 2.500000e-02 

p value t-test for Licks WT vs Peak post-lick KO =  1.289863e-15
p value t-test for Licks KO vs Peak post-lick KO =  3.936510e-13
p value t-test for Licks WT vs Trough post-lick KO =  2.380703e-12
p value t-test for Licks WT vs Peak post-lick Het =  3.665526e-12
p value t-test for Trough post-lick WT vs Licks Het =  6.945412e-12
p value ranksum for Licks Het vs Peak post-lick KO =  1.050798e-11
p value ranksum for Licks Het vs Peak post-lick Het =  2.614519e-11
p value t-test for Licks WT vs Trough post-lick WT =  3.756687e-11
p value t-test for Licks KO vs Trough post-lick KO =  1.366387e-10
p value t-test for Licks WT vs Trough post-lick Het =  3.989367e-10
p value ranksum for Licks Het vs Trough post-lick KO =  6.515980e-10
p value t-test for Trough post-lick WT vs Licks KO =  6.973539e-10
p value ranksum for Peak post-lick WT vs Licks Het =  1.064882e-09
p value t-test for Licks WT vs Peak post-lick WT =  1.657609e-09
p value ranksum for Licks Het vs Trough post-lick Het =  2.267048e-09
p value ranksum for Peak post-lick Het vs Licks KO =  6.297757e-09
p value ranksum for Trough post-lick Het vs Licks KO =  9.252128e-08
p value ranksum for Peak post-lick WT vs Licks KO =  1.160727e-07

p values below are > pFDR

p value ranksum for Trough post-lick Het vs Peak post-lick KO =  5.223363e-02
p value t-test for Licks WT vs Licks Het =  8.282319e-02
p value ranksum for Peak post-lick Het vs Trough post-lick Het =  1.256271e-01
p value t-test for Trough post-lick WT vs Peak post-lick KO =  1.355028e-01
p value t-test for Peak post-lick KO vs Trough post-lick KO =  2.477048e-01
p value t-test for Licks WT vs Licks KO =  3.095257e-01
p value ranksum for Peak post-lick WT vs Trough post-lick Het =  3.318737e-01
p value ranksum for Peak post-lick WT vs Peak post-lick KO =  4.277209e-01
p value ranksum for Trough post-lick Het vs Trough post-lick KO =  4.398197e-01
p value ranksum for Peak post-lick Het vs Trough post-lick KO =  4.684907e-01
p value t-test for Trough post-lick WT vs Trough post-lick Het =  4.899665e-01
p value t-test for Trough post-lick WT vs Peak post-lick Het =  6.277326e-01
p value t-test for Trough post-lick WT vs Trough post-lick KO =  6.369364e-01
p value ranksum for Peak post-lick WT vs Peak post-lick Het =  6.439848e-01
p value ranksum for Peak post-lick Het vs Peak post-lick KO =  7.317391e-01
p value ranksum for Licks Het vs Licks KO =  8.160558e-01
p value ranksum for Peak post-lick WT vs Trough post-lick KO =  8.558304e-01
p value ranksum for Peak post-lick WT vs Trough post-lick WT =  8.644125e-01


Nested ANOVAN for post-lick decision time per mouse per odor pair for Beta hippocampus

Source                                            Sum Sq.        d.f.           Singular?      Mean Sq.       F              Prob>F         
lick_peak_trough                                  3.02170        2.00000        0.00000        1.51085      119.41936        0.00000
genotype                                          0.02551        2.00000        0.00000        0.01276        1.00820        0.36616
mouse_no(lick_peak_trough,genotype)               0.86489       45.00000        0.00000        0.01922        1.51915        0.02328
lick_peak_trough*genotype                         0.06091        4.00000        0.00000        0.01523        1.20362        0.30940
Error                                             3.64367      288.00000        0.00000        0.01265                              
Total                                             7.97384      341.00000        0.00000                                             
Number of mice for WT = 6

Number of mice for Het = 7

Number of mice for KO = 5

glm post-lick for decision time per mouse per odor pair for prefrontal Beta

mdl = 


Generalized linear regression model:
    detection_time ~ 1 + lick_peak_trough*genotype
    Distribution = Normal

Estimated Coefficients:
                                     Estimate        SE        tStat       pValue  
                                     _________    ________    _______    __________

    (Intercept)                        0.43003    0.018114      23.74    1.9091e-73
    lick_peak_trough_1                 -0.1352    0.026743    -5.0555    7.1201e-07
    lick_peak_trough_2                -0.14144    0.026561    -5.3249    1.8684e-07
    genotype_2                        0.042424    0.025223      1.682      0.093514
    genotype_3                         0.02459    0.028281    0.86948       0.38521
    lick_peak_trough_1:genotype_2    -0.071994    0.037424    -1.9237      0.055246
    lick_peak_trough_2:genotype_2    -0.056589    0.037295    -1.5174       0.13013
    lick_peak_trough_1:genotype_3     -0.11208     0.04132    -2.7126     0.0070245
    lick_peak_trough_2:genotype_3    -0.071919    0.042201    -1.7042      0.089286


340 observations, 331 error degrees of freedom
Estimated Dispersion: 0.0151
F-statistic vs. constant model: 24.7, p-value = 9.74e-30


Ranksum or t-test p values for post-lick detection time for prefrontal Beta


pFDR = 2.777778e-02 

p value t-test for Lick post-lick WT vs Peak post-lick KO =  2.282653e-16
p value t-test for Lick post-lick KO vs Peak post-lick KO =  1.077228e-13
p value t-test for Lick post-lick WT vs Trough post-lick KO =  9.152501e-13
p value ranksum for Lick post-lick Het vs Peak post-lick KO =  5.979198e-12
p value t-test for Lick post-lick KO vs Trough post-lick KO =  6.587004e-11
p value ranksum for Lick post-lick Het vs Trough post-lick KO =  3.755243e-10
p value ranksum for Lick post-lick Het vs Peak post-lick Het =  2.650872e-09
p value t-test for Lick post-lick WT vs Peak post-lick Het =  6.016475e-09
p value ranksum for Lick post-lick Het vs Trough post-lick Het =  1.464769e-08
p value t-test for Lick post-lick WT vs Trough post-lick Het =  2.523748e-08
p value ranksum for Trough post-lick WT vs Lick post-lick Het =  4.413613e-08
p value ranksum for Peak post-lick WT vs Lick post-lick Het =  1.046819e-07
p value t-test for Lick post-lick WT vs Peak post-lick WT =  4.869566e-07
p value ranksum for Peak post-lick Het vs Lick post-lick KO =  5.539390e-07
p value t-test for Lick post-lick WT vs Trough post-lick WT =  5.960199e-07
p value ranksum for Trough post-lick Het vs Lick post-lick KO =  1.736830e-06
p value ranksum for Trough post-lick WT vs Lick post-lick KO =  2.276326e-06
p value ranksum for Peak post-lick WT vs Lick post-lick KO =  3.123809e-06
p value ranksum for Peak post-lick WT vs Peak post-lick KO =  4.901878e-03
p value ranksum for Trough post-lick WT vs Peak post-lick KO =  1.795690e-02

p values below are > pFDR

p value ranksum for Trough post-lick Het vs Peak post-lick KO =  5.186999e-02
p value t-test for Lick post-lick WT vs Lick post-lick Het =  8.282319e-02
p value t-test for Peak post-lick KO vs Trough post-lick KO =  1.000961e-01
p value ranksum for Peak post-lick Het vs Peak post-lick KO =  1.067425e-01
p value ranksum for Peak post-lick WT vs Trough post-lick KO =  1.701806e-01
p value ranksum for Peak post-lick WT vs Peak post-lick Het =  2.291266e-01
p value t-test for Lick post-lick WT vs Lick post-lick KO =  3.095257e-01
p value ranksum for Trough post-lick WT vs Trough post-lick KO =  3.847958e-01
p value ranksum for Trough post-lick WT vs Peak post-lick Het =  4.192506e-01
p value ranksum for Peak post-lick WT vs Trough post-lick Het =  4.222233e-01
p value ranksum for Trough post-lick Het vs Trough post-lick KO =  5.873055e-01
p value ranksum for Trough post-lick WT vs Trough post-lick Het =  6.288688e-01
p value ranksum for Peak post-lick Het vs Trough post-lick Het =  6.916078e-01
p value ranksum for Peak post-lick WT vs Trough post-lick WT =  7.413478e-01
p value ranksum for Lick post-lick Het vs Lick post-lick KO =  8.160558e-01
p value ranksum for Peak post-lick Het vs Trough post-lick KO =  9.294573e-01


Nested ANOVAN for post-lick decision time per mouse per odor pair for Beta for prefrontal

Source                                            Sum Sq.        d.f.           Singular?      Mean Sq.       F              Prob>F         
lick_peak_trough                                  2.50702        2.00000        0.00000        1.25351       89.48688        0.00000
genotype                                          0.07062        2.00000        0.00000        0.03531        2.52084        0.08218
mouse_no(lick_peak_trough,genotype)               0.98993       45.00000        0.00000        0.02200        1.57045        0.01574
lick_peak_trough*genotype                         0.13512        4.00000        0.00000        0.03378        2.41152        0.04934
Error                                             4.00622      286.00000        0.00000        0.01401                              
Total                                             7.97766      339.00000        0.00000                                             
glm post-lick for decision time per mouse per odor pair for prefrontal and hippocampus Beta

mdl = 


Generalized linear regression model:
    detection_time ~ [Linear formula with 8 terms in 3 predictors]
    Distribution = Normal

Estimated Coefficients:
                                                                  Estimate        SE         tStat       pValue  
                                                                 __________    ________    _________    _________

    (Intercept)                                                     0.25552    0.019352       13.204    1.726e-33
    lick_peak_trough_2                                           -0.0025638    0.027368     -0.09368      0.92541
    hippocampus_vs_prefrontal_1                                    0.039312    0.027368       1.4364      0.15163
    genotype_2                                                     -0.01581    0.026875     -0.58829      0.55665
    genotype_3                                                    -0.041287    0.029634      -1.3932      0.16429
    lick_peak_trough_2:hippocampus_vs_prefrontal_1               -0.0036748    0.038583    -0.095245      0.92417
    lick_peak_trough_2:genotype_2                                   0.03395    0.038235      0.88792       0.3751
    lick_peak_trough_2:genotype_3                                  0.028468    0.042596      0.66831       0.5043
    hippocampus_vs_prefrontal_1:genotype_2                        -0.013759    0.038235     -0.35986      0.71913
    hippocampus_vs_prefrontal_1:genotype_3                        -0.046208    0.041908      -1.1026      0.27084
    lick_peak_trough_2:hippocampus_vs_prefrontal_1:genotype_2     -0.018545    0.054147      -0.3425      0.73215
    lick_peak_trough_2:hippocampus_vs_prefrontal_1:genotype_3      0.011699    0.060349      0.19385      0.84638


428 observations, 416 error degrees of freedom
Estimated Dispersion: 0.0146
F-statistic vs. constant model: 1.68, p-value = 0.0753


Ranksum or t-test p values for post-lick detection time for hippocampus vs. prefrontal Beta


pFDR = 7.575758e-04 


p values below are > pFDR

p value ranksum for Peak post-lick WT prefrontal vs Peak post-lick KO prefrontal =  4.901878e-03
p value t-test for Peak post-lick KO hippocampus vs Peak post-lick WT prefrontal =  5.072032e-03
p value t-test for Peak post-lick KO hippocampus vs Trough post-lick WT prefrontal =  1.526119e-02
p value ranksum for Trough post-lick WT prefrontal vs Peak post-lick KO prefrontal =  1.795690e-02
p value ranksum for Trough post-lick Het hippocampus vs Peak post-lick KO prefrontal =  2.070204e-02
p value ranksum for Peak post-lick Het hippocampus vs Peak post-lick WT prefrontal =  3.474170e-02
p value t-test for Peak post-lick KO hippocampus vs Trough post-lick Het prefrontal =  3.939830e-02
p value ranksum for Trough post-lick Het prefrontal vs Peak post-lick KO prefrontal =  5.186999e-02
p value ranksum for Trough post-lick Het hippocampus vs Peak post-lick KO hippocampus =  5.223363e-02
p value t-test for Trough post-lick KO hippocampus vs Peak post-lick WT prefrontal =  6.687681e-02
p value t-test for Trough post-lick WT hippocampus vs Peak post-lick KO prefrontal =  7.771454e-02
p value t-test for Peak post-lick KO hippocampus vs Peak post-lick Het prefrontal =  8.139966e-02
p value ranksum for Peak post-lick Het hippocampus vs Trough post-lick WT prefrontal =  9.740085e-02
p value t-test for Peak post-lick KO prefrontal vs Trough post-lick KO prefrontal =  1.000961e-01
p value ranksum for Peak post-lick Het prefrontal vs Peak post-lick KO prefrontal =  1.067425e-01
p value ranksum for Peak post-lick WT hippocampus vs Peak post-lick WT prefrontal =  1.197164e-01
p value ranksum for Peak post-lick Het hippocampus vs Trough post-lick Het hippocampus =  1.256271e-01
p value t-test for Trough post-lick KO hippocampus vs Trough post-lick WT prefrontal =  1.291122e-01
p value t-test for Trough post-lick WT hippocampus vs Peak post-lick KO hippocampus =  1.355028e-01
p value t-test for Trough post-lick KO hippocampus vs Peak post-lick KO prefrontal =  1.396131e-01
p value t-test for Trough post-lick WT hippocampus vs Peak post-lick WT prefrontal =  1.433071e-01
p value ranksum for Peak post-lick WT prefrontal vs Trough post-lick KO prefrontal =  1.701806e-01
p value t-test for Peak post-lick KO hippocampus vs Trough post-lick KO prefrontal =  1.950510e-01
p value ranksum for Peak post-lick Het hippocampus vs Trough post-lick Het prefrontal =  2.177975e-01
p value ranksum for Peak post-lick WT prefrontal vs Peak post-lick Het prefrontal =  2.291266e-01
p value ranksum for Peak post-lick WT hippocampus vs Peak post-lick KO prefrontal =  2.352203e-01
p value t-test for Trough post-lick WT hippocampus vs Trough post-lick WT prefrontal =  2.380392e-01
p value t-test for Peak post-lick KO hippocampus vs Trough post-lick KO hippocampus =  2.477048e-01
p value t-test for Trough post-lick KO hippocampus vs Trough post-lick Het prefrontal =  2.609201e-01
p value ranksum for Peak post-lick WT hippocampus vs Trough post-lick WT prefrontal =  2.698273e-01
p value ranksum for Peak post-lick WT hippocampus vs Trough post-lick Het hippocampus =  3.318737e-01
p value ranksum for Peak post-lick Het hippocampus vs Peak post-lick Het prefrontal =  3.586994e-01
p value ranksum for Trough post-lick WT prefrontal vs Trough post-lick KO prefrontal =  3.847958e-01
p value ranksum for Trough post-lick Het hippocampus vs Trough post-lick KO prefrontal =  4.114487e-01
p value t-test for Trough post-lick KO hippocampus vs Peak post-lick Het prefrontal =  4.121476e-01
p value ranksum for Trough post-lick WT prefrontal vs Peak post-lick Het prefrontal =  4.192506e-01
p value ranksum for Peak post-lick WT prefrontal vs Trough post-lick Het prefrontal =  4.222233e-01
p value ranksum for Peak post-lick Het hippocampus vs Trough post-lick KO prefrontal =  4.228855e-01
p value ranksum for Peak post-lick WT hippocampus vs Peak post-lick KO hippocampus =  4.277209e-01
p value ranksum for Peak post-lick Het hippocampus vs Peak post-lick KO prefrontal =  4.382326e-01
p value ranksum for Trough post-lick Het hippocampus vs Trough post-lick KO hippocampus =  4.398197e-01
p value t-test for Trough post-lick WT hippocampus vs Trough post-lick Het prefrontal =  4.624943e-01
p value ranksum for Peak post-lick Het hippocampus vs Trough post-lick KO hippocampus =  4.684907e-01
p value ranksum for Peak post-lick WT hippocampus vs Trough post-lick Het prefrontal =  4.752572e-01
p value t-test for Trough post-lick WT hippocampus vs Trough post-lick Het hippocampus =  4.899665e-01
p value ranksum for Trough post-lick Het hippocampus vs Peak post-lick WT prefrontal =  4.933960e-01
p value ranksum for Trough post-lick Het hippocampus vs Peak post-lick Het prefrontal =  5.812171e-01
p value ranksum for Trough post-lick Het prefrontal vs Trough post-lick KO prefrontal =  5.873055e-01
p value t-test for Trough post-lick WT hippocampus vs Peak post-lick Het hippocampus =  6.277326e-01
p value ranksum for Trough post-lick WT prefrontal vs Trough post-lick Het prefrontal =  6.288688e-01
p value t-test for Trough post-lick WT hippocampus vs Trough post-lick KO hippocampus =  6.369364e-01
p value ranksum for Peak post-lick WT hippocampus vs Peak post-lick Het hippocampus =  6.439848e-01
p value t-test for Trough post-lick WT hippocampus vs Trough post-lick KO prefrontal =  6.591422e-01
p value t-test for Trough post-lick WT hippocampus vs Peak post-lick Het prefrontal =  6.747930e-01
p value ranksum for Peak post-lick Het prefrontal vs Trough post-lick Het prefrontal =  6.916078e-01
p value t-test for Peak post-lick KO hippocampus vs Peak post-lick KO prefrontal =  7.044960e-01
p value ranksum for Peak post-lick WT hippocampus vs Peak post-lick Het prefrontal =  7.224356e-01
p value ranksum for Peak post-lick Het hippocampus vs Peak post-lick KO hippocampus =  7.317391e-01
p value ranksum for Trough post-lick Het hippocampus vs Trough post-lick WT prefrontal =  7.386642e-01
p value ranksum for Peak post-lick WT prefrontal vs Trough post-lick WT prefrontal =  7.413478e-01
p value ranksum for Peak post-lick WT hippocampus vs Trough post-lick KO prefrontal =  8.134752e-01
p value ranksum for Peak post-lick WT hippocampus vs Trough post-lick KO hippocampus =  8.558304e-01
p value ranksum for Peak post-lick WT hippocampus vs Trough post-lick WT hippocampus =  8.644125e-01
p value ranksum for Trough post-lick Het hippocampus vs Trough post-lick Het prefrontal =  8.885111e-01
p value ranksum for Peak post-lick Het prefrontal vs Trough post-lick KO prefrontal =  9.294573e-01
p value t-test for Trough post-lick KO hippocampus vs Trough post-lick KO prefrontal =  9.586970e-01


Nested ANOVAN for post-lick decision time per mouse per odor pair for Beta for hippocampus vs. prefrontal

Source                                                                      Sum Sq.        d.f.           Singular?      Mean Sq.       F              Prob>F         
lick_peak_trough                                                            0.01466        1.00000        0.00000        0.01466        1.07709        0.30005
genotype                                                                    0.16603        2.00000        0.00000        0.08301        6.10062        0.00248
hippocampus_vs_prefrontal                                                   0.02781        1.00000        0.00000        0.02781        2.04346        0.15374
mouse_no(lick_peak_trough,genotype,hippocampus_vs_prefrontal)               1.23576       62.00000        0.00000        0.01993        1.46477        0.01823
lick_peak_trough*genotype                                                   0.01087        2.00000        0.00000        0.00543        0.39924        0.67113
lick_peak_trough*hippocampus_vs_prefrontal                                  0.00345        1.00000        0.00000        0.00345        0.25333        0.61505
genotype*hippocampus_vs_prefrontal                                          0.02009        2.00000        0.00000        0.01005        0.73838        0.47862
Error                                                                       4.84421      356.00000        0.00000        0.01361                              
Total                                                                       6.34597      427.00000        0.00000                                             
Number of mice for WT = 6

Number of mice for Het = 7

Number of mice for KO = 5

glm for post-lick decision time per mouse per odor pair for hippocampus High gamma

mdl = 


Generalized linear regression model:
    detection_time ~ 1 + lick_peak_trough*genotype
    Distribution = Normal

Estimated Coefficients:
                                     Estimate        SE        tStat       pValue  
                                     _________    ________    _______    __________

    (Intercept)                        0.43003    0.016664     25.805    5.8716e-81
    lick_peak_trough_1                 -0.1681    0.024776    -6.7846    5.4465e-11
    lick_peak_trough_2                -0.13972    0.024959    -5.5981    4.5839e-08
    genotype_2                        0.042424    0.023204     1.8283      0.068407
    genotype_3                         0.02459    0.026017    0.94513       0.34529
    lick_peak_trough_1:genotype_2    -0.073816    0.034229    -2.1565       0.03177
    lick_peak_trough_2:genotype_2     -0.11785    0.035488     -3.321    0.00099816
    lick_peak_trough_1:genotype_3    -0.051254    0.037933    -1.3512       0.17757
    lick_peak_trough_2:genotype_3     -0.06844     0.03845      -1.78      0.076004


337 observations, 328 error degrees of freedom
Estimated Dispersion: 0.0128
F-statistic vs. constant model: 34.4, p-value = 2.94e-39


Ranksum or t-test p values for post-lick decision time per mouse per odor pair for hippocampus High gamma


pFDR = 2.777778e-02 

p value t-test for Licks WT vs Trough post-lick Het =  4.735690e-16
p value t-test for Licks WT vs Peak post-lick Het =  1.251611e-13
p value t-test for Trough post-lick Het vs Licks KO =  1.342268e-13
p value t-test for Licks WT vs Peak post-lick KO =  7.286927e-13
p value ranksum for Licks Het vs Trough post-lick Het =  2.213709e-12
p value ranksum for Licks Het vs Peak post-lick Het =  2.879161e-12
p value t-test for Licks WT vs Trough post-lick KO =  2.307215e-11
p value t-test for Licks KO vs Peak post-lick KO =  4.664787e-11
p value ranksum for Licks Het vs Peak post-lick KO =  8.272313e-11
p value t-test for Licks KO vs Trough post-lick KO =  7.235314e-10
p value ranksum for Peak post-lick WT vs Licks Het =  1.455745e-09
p value ranksum for Peak post-lick Het vs Licks KO =  1.775469e-09
p value t-test for Licks WT vs Peak post-lick WT =  1.839302e-09
p value ranksum for Licks Het vs Trough post-lick KO =  1.931262e-09
p value t-test for Trough post-lick WT vs Licks Het =  2.223094e-09
p value t-test for Licks WT vs Trough post-lick WT =  1.763642e-08
p value t-test for Trough post-lick WT vs Licks KO =  6.978675e-08
p value ranksum for Peak post-lick WT vs Licks KO =  1.027082e-07
p value t-test for Trough post-lick WT vs Trough post-lick Het =  2.274694e-03
p value t-test for Trough post-lick WT vs Peak post-lick Het =  2.198659e-02

p values below are > pFDR

p value t-test for Trough post-lick WT vs Peak post-lick KO =  3.409602e-02
p value ranksum for Peak post-lick WT vs Trough post-lick WT =  8.248323e-02
p value t-test for Licks WT vs Licks Het =  8.282319e-02
p value t-test for Trough post-lick WT vs Trough post-lick KO =  9.993400e-02
p value t-test for Trough post-lick Het vs Trough post-lick KO =  1.969027e-01
p value ranksum for Peak post-lick WT vs Peak post-lick Het =  2.396361e-01
p value ranksum for Peak post-lick WT vs Trough post-lick Het =  2.540429e-01
p value t-test for Licks WT vs Licks KO =  3.095257e-01
p value ranksum for Peak post-lick Het vs Trough post-lick KO =  3.223869e-01
p value t-test for Trough post-lick Het vs Peak post-lick KO =  3.878724e-01
p value ranksum for Peak post-lick Het vs Peak post-lick KO =  4.121660e-01
p value t-test for Peak post-lick KO vs Trough post-lick KO =  6.672321e-01
p value ranksum for Peak post-lick WT vs Peak post-lick KO =  8.031816e-01
p value ranksum for Licks Het vs Licks KO =  8.160558e-01
p value ranksum for Peak post-lick WT vs Trough post-lick KO =  9.530290e-01
p value ranksum for Peak post-lick Het vs Trough post-lick Het =  9.917337e-01


Nested ANOVAN for post-lick decision time per mouse per odor pair for High gamma hippocampus

Source                                            Sum Sq.        d.f.           Singular?      Mean Sq.       F              Prob>F         
lick_peak_trough                                  2.84255        2.00000        0.00000        1.42127      118.54380        0.00000
genotype                                          0.03229        2.00000        0.00000        0.01614        1.34653        0.26180
mouse_no(lick_peak_trough,genotype)               0.79700       45.00000        0.00000        0.01771        1.47722        0.03202
lick_peak_trough*genotype                         0.15311        4.00000        0.00000        0.03828        3.19267        0.01379
Error                                             3.39301      283.00000        0.00000        0.01199                              
Total                                             7.70639      336.00000        0.00000                                             
Number of mice for WT = 6

Number of mice for Het = 7

Number of mice for KO = 5

glm post-lick for decision time per mouse per odor pair for prefrontal High gamma

mdl = 


Generalized linear regression model:
    detection_time ~ 1 + lick_peak_trough*genotype
    Distribution = Normal

Estimated Coefficients:
                                     Estimate        SE        tStat       pValue  
                                     _________    ________    _______    __________

    (Intercept)                        0.43003    0.017951     23.955    8.8991e-74
    lick_peak_trough_1                -0.17127    0.025985    -6.5913    1.7611e-10
    lick_peak_trough_2                 -0.1181    0.027093    -4.3592    1.7535e-05
    genotype_2                        0.042424    0.024996     1.6973      0.090604
    genotype_3                         0.02459    0.028027    0.87738       0.38093
    lick_peak_trough_1:genotype_2    -0.067879    0.036849    -1.8421      0.066369
    lick_peak_trough_2:genotype_2     -0.11956    0.038211    -3.1289     0.0019134
    lick_peak_trough_1:genotype_3    -0.052365    0.040839    -1.2822       0.20068
    lick_peak_trough_2:genotype_3    -0.097422    0.041789    -2.3313      0.020348


334 observations, 325 error degrees of freedom
Estimated Dispersion: 0.0148
F-statistic vs. constant model: 28.3, p-value = 2.62e-33


Ranksum or t-test p values for post-lick detection time for prefrontal High gamma


pFDR = 2.916667e-02 

p value t-test for Lick post-lick WT vs Trough post-lick Het =  6.265265e-14
p value t-test for Lick post-lick WT vs Peak post-lick KO =  2.439946e-13
p value t-test for Lick post-lick WT vs Peak post-lick Het =  8.164451e-13
p value t-test for Trough post-lick Het vs Lick post-lick KO =  5.152597e-12
p value ranksum for Lick post-lick Het vs Peak post-lick Het =  1.767419e-11
p value ranksum for Lick post-lick Het vs Trough post-lick Het =  1.971668e-11
p value t-test for Lick post-lick KO vs Peak post-lick KO =  2.235353e-11
p value t-test for Peak post-lick Het vs Lick post-lick KO =  3.877235e-11
p value t-test for Lick post-lick WT vs Trough post-lick KO =  3.916265e-11
p value ranksum for Lick post-lick Het vs Peak post-lick KO =  1.341026e-10
p value t-test for Lick post-lick KO vs Trough post-lick KO =  1.284607e-09
p value ranksum for Peak post-lick WT vs Lick post-lick Het =  4.326538e-09
p value ranksum for Lick post-lick Het vs Trough post-lick KO =  7.662607e-09
p value t-test for Lick post-lick WT vs Peak post-lick WT =  1.354551e-08
p value ranksum for Peak post-lick WT vs Lick post-lick KO =  4.930413e-07
p value t-test for Trough post-lick WT vs Lick post-lick Het =  1.064699e-06
p value t-test for Lick post-lick WT vs Trough post-lick WT =  2.388973e-05
p value t-test for Trough post-lick WT vs Lick post-lick KO =  3.069813e-05
p value t-test for Trough post-lick WT vs Trough post-lick Het =  9.732634e-03
p value t-test for Trough post-lick WT vs Peak post-lick KO =  1.076430e-02
p value t-test for Trough post-lick WT vs Peak post-lick Het =  1.148643e-02

p values below are > pFDR

p value t-test for Trough post-lick WT vs Trough post-lick KO =  3.156645e-02
p value ranksum for Peak post-lick WT vs Trough post-lick WT =  5.464349e-02
p value t-test for Lick post-lick WT vs Lick post-lick Het =  8.282319e-02
p value t-test for Lick post-lick WT vs Lick post-lick KO =  3.095257e-01
p value ranksum for Peak post-lick WT vs Peak post-lick Het =  6.933358e-01
p value t-test for Peak post-lick KO vs Trough post-lick KO =  7.647398e-01
p value ranksum for Peak post-lick WT vs Peak post-lick KO =  8.095085e-01
p value ranksum for Lick post-lick Het vs Lick post-lick KO =  8.160558e-01
p value ranksum for Peak post-lick WT vs Trough post-lick KO =  8.289878e-01
p value ranksum for Peak post-lick WT vs Trough post-lick Het =  8.410949e-01
p value t-test for Peak post-lick Het vs Trough post-lick KO =  8.425229e-01
p value t-test for Trough post-lick Het vs Trough post-lick KO =  8.708355e-01
p value t-test for Trough post-lick Het vs Peak post-lick KO =  8.723962e-01
p value t-test for Peak post-lick Het vs Peak post-lick KO =  9.310338e-01
p value t-test for Peak post-lick Het vs Trough post-lick Het =  9.534972e-01


Nested ANOVAN for post-lick decision time per mouse per odor pair for High gamma for prefrontal

Source                                            Sum Sq.        d.f.           Singular?      Mean Sq.       F              Prob>F         
lick_peak_trough                                  2.72606        2.00000        0.00000        1.36303      100.46540        0.00000
genotype                                          0.04084        2.00000        0.00000        0.02042        1.50511        0.22378
mouse_no(lick_peak_trough,genotype)               1.01889       45.00000        0.00000        0.02264        1.66888        0.00724
lick_peak_trough*genotype                         0.17768        4.00000        0.00000        0.04442        3.27412        0.01206
Error                                             3.79881      280.00000        0.00000        0.01357                              
Total                                             8.17335      333.00000        0.00000                                             
glm post-lick for decision time per mouse per odor pair for prefrontal and hippocampus High gamma

mdl = 


Generalized linear regression model:
    detection_time ~ [Linear formula with 8 terms in 3 predictors]
    Distribution = Normal

Estimated Coefficients:
                                                                  Estimate        SE        tStat        pValue  
                                                                 __________    ________    ________    __________

    (Intercept)                                                     0.26193     0.01904      13.757    1.3303e-35
    lick_peak_trough_2                                             0.028376    0.027107      1.0468       0.29583
    hippocampus_vs_prefrontal_1                                  -0.0031743    0.026277     -0.1208       0.90391
    genotype_2                                                    -0.031392    0.026132     -1.2013       0.23033
    genotype_3                                                    -0.026664    0.028665    -0.93019       0.35283
    lick_peak_trough_2:hippocampus_vs_prefrontal_1                 0.024794    0.038019     0.65214       0.51468
    lick_peak_trough_2:genotype_2                                 -0.044037    0.038214     -1.1524       0.24984
    lick_peak_trough_2:genotype_3                                 -0.017186    0.041061    -0.41856       0.67576
    hippocampus_vs_prefrontal_1:genotype_2                        0.0059369    0.036933     0.16075       0.87237
    hippocampus_vs_prefrontal_1:genotype_3                        -0.001111    0.040517    -0.02742       0.97814
    lick_peak_trough_2:hippocampus_vs_prefrontal_1:genotype_2    -0.0076424    0.054016    -0.14148       0.88756
    lick_peak_trough_2:hippocampus_vs_prefrontal_1:genotype_3     -0.027871    0.058299    -0.47807       0.63286


417 observations, 405 error degrees of freedom
Estimated Dispersion: 0.0138
F-statistic vs. constant model: 2.01, p-value = 0.0265


Ranksum or t-test p values for post-lick detection time for hippocampus vs. prefrontal High gamma


pFDR = 7.575758e-04 


p values below are > pFDR

p value t-test for Trough post-lick Het hippocampus vs Trough post-lick WT prefrontal =  1.220932e-03
p value t-test for Trough post-lick WT hippocampus vs Trough post-lick Het hippocampus =  2.274694e-03
p value ranksum for Peak post-lick Het hippocampus vs Trough post-lick WT prefrontal =  2.488120e-03
p value t-test for Trough post-lick WT prefrontal vs Trough post-lick Het prefrontal =  9.732634e-03
p value t-test for Trough post-lick WT prefrontal vs Peak post-lick KO prefrontal =  1.076430e-02
p value t-test for Trough post-lick WT prefrontal vs Peak post-lick Het prefrontal =  1.148643e-02
p value t-test for Peak post-lick KO hippocampus vs Trough post-lick WT prefrontal =  1.509551e-02
p value t-test for Trough post-lick WT hippocampus vs Peak post-lick KO prefrontal =  2.139822e-02
p value t-test for Trough post-lick WT hippocampus vs Peak post-lick Het hippocampus =  2.198659e-02
p value t-test for Trough post-lick WT hippocampus vs Trough post-lick Het prefrontal =  2.502824e-02
p value t-test for Trough post-lick WT prefrontal vs Trough post-lick KO prefrontal =  3.156645e-02
p value t-test for Trough post-lick WT hippocampus vs Peak post-lick Het prefrontal =  3.288407e-02
p value t-test for Trough post-lick WT hippocampus vs Peak post-lick KO hippocampus =  3.409602e-02
p value t-test for Trough post-lick KO hippocampus vs Trough post-lick WT prefrontal =  4.327038e-02
p value ranksum for Peak post-lick WT prefrontal vs Trough post-lick WT prefrontal =  5.464349e-02
p value ranksum for Peak post-lick WT hippocampus vs Trough post-lick WT prefrontal =  6.210218e-02
p value t-test for Trough post-lick WT hippocampus vs Trough post-lick KO prefrontal =  6.885778e-02
p value ranksum for Peak post-lick WT hippocampus vs Trough post-lick WT hippocampus =  8.248323e-02
p value t-test for Trough post-lick WT hippocampus vs Trough post-lick KO hippocampus =  9.993400e-02
p value t-test for Trough post-lick Het hippocampus vs Peak post-lick WT prefrontal =  1.506906e-01
p value t-test for Trough post-lick Het hippocampus vs Trough post-lick KO hippocampus =  1.969027e-01
p value ranksum for Peak post-lick WT hippocampus vs Peak post-lick Het hippocampus =  2.396361e-01
p value ranksum for Peak post-lick WT hippocampus vs Trough post-lick Het hippocampus =  2.540429e-01
p value t-test for Trough post-lick WT hippocampus vs Peak post-lick WT prefrontal =  3.064743e-01
p value ranksum for Peak post-lick Het hippocampus vs Trough post-lick KO hippocampus =  3.223869e-01
p value t-test for Trough post-lick Het hippocampus vs Trough post-lick KO prefrontal =  3.502925e-01
p value t-test for Trough post-lick Het hippocampus vs Trough post-lick Het prefrontal =  3.800479e-01
p value t-test for Trough post-lick Het hippocampus vs Peak post-lick KO hippocampus =  3.878724e-01
p value ranksum for Peak post-lick Het hippocampus vs Peak post-lick KO hippocampus =  4.121660e-01
p value ranksum for Peak post-lick Het hippocampus vs Peak post-lick WT prefrontal =  4.497042e-01
p value t-test for Trough post-lick Het hippocampus vs Peak post-lick Het prefrontal =  4.654328e-01
p value t-test for Trough post-lick WT hippocampus vs Trough post-lick WT prefrontal =  4.677009e-01
p value t-test for Peak post-lick KO hippocampus vs Peak post-lick WT prefrontal =  4.687284e-01
p value t-test for Trough post-lick Het hippocampus vs Peak post-lick KO prefrontal =  4.839500e-01
p value ranksum for Peak post-lick WT hippocampus vs Peak post-lick Het prefrontal =  4.941607e-01
p value ranksum for Peak post-lick Het hippocampus vs Trough post-lick Het prefrontal =  5.003619e-01
p value t-test for Trough post-lick KO hippocampus vs Peak post-lick KO prefrontal =  5.049974e-01
p value ranksum for Peak post-lick Het hippocampus vs Peak post-lick KO prefrontal =  5.490985e-01
p value ranksum for Peak post-lick WT hippocampus vs Trough post-lick KO prefrontal =  6.289618e-01
p value t-test for Trough post-lick KO hippocampus vs Peak post-lick Het prefrontal =  6.364922e-01
p value t-test for Trough post-lick KO hippocampus vs Trough post-lick Het prefrontal =  6.407589e-01
p value ranksum for Peak post-lick WT hippocampus vs Trough post-lick Het prefrontal =  6.437240e-01
p value ranksum for Peak post-lick WT hippocampus vs Peak post-lick KO prefrontal =  6.606018e-01
p value ranksum for Peak post-lick Het hippocampus vs Trough post-lick KO prefrontal =  6.660935e-01
p value ranksum for Peak post-lick Het hippocampus vs Peak post-lick Het prefrontal =  6.670896e-01
p value t-test for Peak post-lick KO hippocampus vs Trough post-lick KO hippocampus =  6.672321e-01
p value ranksum for Peak post-lick WT prefrontal vs Peak post-lick Het prefrontal =  6.933358e-01
p value t-test for Trough post-lick KO hippocampus vs Peak post-lick WT prefrontal =  7.133207e-01
p value t-test for Peak post-lick KO prefrontal vs Trough post-lick KO prefrontal =  7.647398e-01
p value ranksum for Peak post-lick WT hippocampus vs Peak post-lick WT prefrontal =  7.823504e-01
p value t-test for Trough post-lick KO hippocampus vs Trough post-lick KO prefrontal =  7.964697e-01
p value ranksum for Peak post-lick WT hippocampus vs Peak post-lick KO hippocampus =  8.031816e-01
p value ranksum for Peak post-lick WT prefrontal vs Peak post-lick KO prefrontal =  8.095085e-01
p value ranksum for Peak post-lick WT prefrontal vs Trough post-lick KO prefrontal =  8.289878e-01
p value ranksum for Peak post-lick WT prefrontal vs Trough post-lick Het prefrontal =  8.410949e-01
p value t-test for Peak post-lick Het prefrontal vs Trough post-lick KO prefrontal =  8.425229e-01
p value t-test for Peak post-lick KO hippocampus vs Peak post-lick KO prefrontal =  8.616140e-01
p value t-test for Trough post-lick Het prefrontal vs Trough post-lick KO prefrontal =  8.708355e-01
p value t-test for Trough post-lick Het prefrontal vs Peak post-lick KO prefrontal =  8.723962e-01
p value t-test for Peak post-lick KO hippocampus vs Trough post-lick KO prefrontal =  8.898669e-01
p value t-test for Peak post-lick Het prefrontal vs Peak post-lick KO prefrontal =  9.310338e-01
p value t-test for Peak post-lick KO hippocampus vs Peak post-lick Het prefrontal =  9.417804e-01
p value ranksum for Peak post-lick WT hippocampus vs Trough post-lick KO hippocampus =  9.530290e-01
p value t-test for Peak post-lick Het prefrontal vs Trough post-lick Het prefrontal =  9.534972e-01
p value t-test for Peak post-lick KO hippocampus vs Trough post-lick Het prefrontal =  9.842961e-01
p value ranksum for Peak post-lick Het hippocampus vs Trough post-lick Het hippocampus =  9.917337e-01


Nested ANOVAN for post-lick decision time per mouse per odor pair for High gamma for hippocampus vs. prefrontal

Source                                                                      Sum Sq.        d.f.           Singular?      Mean Sq.       F              Prob>F         
lick_peak_trough                                                            0.02075        1.00000        0.00000        0.02075        1.63191        0.20230
genotype                                                                    0.23730        2.00000        0.00000        0.11865        9.33281        0.00011
hippocampus_vs_prefrontal                                                   0.00136        1.00000        0.00000        0.00136        0.10731        0.74343
mouse_no(lick_peak_trough,genotype,hippocampus_vs_prefrontal)               1.19611       62.00000        0.00000        0.01929        1.51746        0.01122
lick_peak_trough*genotype                                                   0.05389        2.00000        0.00000        0.02695        2.11957        0.12164
lick_peak_trough*hippocampus_vs_prefrontal                                  0.00503        1.00000        0.00000        0.00503        0.39567        0.52975
genotype*hippocampus_vs_prefrontal                                          0.00770        2.00000        0.00000        0.00385        0.30280        0.73894
Error                                                                       4.38614      345.00000        0.00000        0.01271                              
Total                                                                       5.88319      416.00000        0.00000                                             
