# Supplementary material for: Hippocampal-Prefrontal θ Coupling Develops as Mice Become Proficient in Associative Odorant Discrimination Learning
Source: eNeuro. 2022 Oct 5;9(5):ENEURO.0259-22.2022. doi: 10.1523/ENEURO.0259-22.2022 (PMC9536857; doi:10.1523/ENEURO.0259-22.2022)
Supplement: Extended Data Figure 13-1 — GLM and ANOVAN statistical analysis for panels A-C in Figure 13. Download Figure 13-1, TXT file. [file enu-eN-NWR-0259-22-s13.txt]

glm for delta imaginary coherence per mouse per odor pair for Theta

mdl = 


Generalized linear regression model:
    delta_img_coherence ~ [Linear formula with 8 terms in 3 predictors]
    Distribution = Normal

Estimated Coefficients:
                                                    Estimate        SE         tStat        pValue  
                                                   __________    _________    ________    __________

    (Intercept)                                      0.013912    0.0049639      2.8026      0.005254
    genotype_2                                      0.0059961    0.0067887     0.88324       0.37751
    genotype_3                                        0.01626     0.007598      2.1401      0.032802
    naive_vs_proficient_2                          -0.0080975      0.00702     -1.1535       0.24923
    sp_vs_sm_2                                       -0.02896      0.00702     -4.1253    4.2957e-05
    genotype_2:naive_vs_proficient_2               -0.0011052    0.0096217    -0.11486        0.9086
    genotype_3:naive_vs_proficient_2                -0.016622     0.010702     -1.5531       0.12098
    genotype_2:sp_vs_sm_2                            0.010016    0.0096007      1.0432       0.29732
    genotype_3:sp_vs_sm_2                           -0.011571     0.010745     -1.0768       0.28205
    naive_vs_proficient_2:sp_vs_sm_2                 0.024436    0.0099278      2.4614      0.014157
    genotype_2:naive_vs_proficient_2:sp_vs_sm_2    -0.0098598     0.013607     -0.7246       0.46902
    genotype_3:naive_vs_proficient_2:sp_vs_sm_2      0.012835     0.015135     0.84799       0.39682


544 observations, 532 error degrees of freedom
Estimated Dispersion: 0.00116
F-statistic vs. constant model: 5.35, p-value = 4.51e-08


Ranksum or t-test p values for delta imaginary coherence per mouse per odor pair for Theta


pFDR = 2.121212e-02 

p value ranksum for KO S+ Proficient KO vs WT S- Proficient WT =  8.646370e-08
p value ranksum for KO S+ Proficient KO vs KO S- Proficient KO =  2.678226e-07
p value ranksum for WT S+ Proficient WT vs WT S- Proficient WT =  1.897950e-06
p value ranksum for WT S+ Proficient WT vs KO S- Proficient KO =  8.841547e-06
p value ranksum for Het S+ Naive Het vs WT S- Proficient WT =  3.628502e-05
p value t-test for Het S+ Proficient Het vs WT S- Proficient WT =  5.753729e-05
p value t-test for WT S+ Naive WT vs WT S- Proficient WT =  7.212786e-05
p value ranksum for KO S+ Proficient KO vs WT S- Naive WT =  8.561925e-05
p value ranksum for Het S- Naive Het vs WT S- Proficient WT =  1.672751e-04
p value ranksum for Het S+ Naive Het vs KO S- Proficient KO =  2.304615e-04
p value t-test for WT S+ Naive WT vs KO S- Proficient KO =  3.367090e-04
p value t-test for WT S+ Naive WT vs KO S+ Proficient KO =  3.908983e-04
p value t-test for WT S- Naive WT vs WT S- Proficient WT =  3.942008e-04
p value ranksum for KO S+ Proficient KO vs KO S- Naive KO =  4.819704e-04
p value ranksum for Het S- Naive Het vs KO S- Proficient KO =  4.885443e-04
p value ranksum for KO S+ Proficient KO vs Het S- Proficient Het =  1.169177e-03
p value t-test for Het S+ Proficient Het vs KO S- Proficient KO =  1.310850e-03
p value t-test for KO S+ Naive KO vs WT S- Proficient WT =  2.772842e-03
p value ranksum for WT S+ Proficient WT vs WT S- Naive WT =  4.465258e-03
p value t-test for WT S- Naive WT vs KO S- Proficient KO =  4.786291e-03
p value t-test for KO S+ Naive KO vs KO S+ Proficient KO =  6.198002e-03
p value ranksum for KO S- Naive KO vs WT S- Proficient WT =  6.622768e-03
p value t-test for WT S- Proficient WT vs Het S- Proficient Het =  1.118311e-02
p value ranksum for WT S+ Proficient WT vs KO S- Naive KO =  1.293606e-02
p value ranksum for KO S- Naive KO vs KO S- Proficient KO =  1.452614e-02
p value ranksum for KO S+ Proficient KO vs Het S- Naive Het =  1.546667e-02
p value t-test for Het S+ Proficient Het vs WT S- Naive WT =  1.969667e-02
p value t-test for KO S+ Naive KO vs KO S- Proficient KO =  2.034964e-02

p values below are > pFDR

p value t-test for WT S+ Naive WT vs WT S+ Proficient WT =  2.326351e-02
p value t-test for Het S+ Proficient Het vs Het S- Proficient Het =  3.054828e-02
p value ranksum for WT S+ Proficient WT vs Het S- Proficient Het =  3.280745e-02
p value t-test for WT S+ Naive WT vs WT S- Naive WT =  3.549515e-02
p value ranksum for Het S+ Naive Het vs WT S- Naive WT =  3.638510e-02
p value ranksum for Het S+ Naive Het vs KO S- Naive KO =  4.996048e-02
p value t-test for Het S+ Proficient Het vs KO S- Naive KO =  5.477494e-02
p value t-test for WT S+ Naive WT vs Het S+ Proficient Het =  7.957789e-02
p value t-test for Het S- Proficient Het vs KO S- Proficient KO =  8.269019e-02
p value ranksum for Het S+ Naive Het vs KO S+ Proficient KO =  9.304720e-02
p value ranksum for Het S+ Naive Het vs Het S- Proficient Het =  1.032380e-01
p value ranksum for Het S- Naive Het vs KO S- Naive KO =  1.334772e-01
p value t-test for Het S+ Proficient Het vs Het S- Naive Het =  1.365926e-01
p value ranksum for WT S+ Proficient WT vs KO S+ Proficient KO =  1.385424e-01
p value t-test for KO S+ Naive KO vs Het S+ Proficient Het =  1.430176e-01
p value ranksum for Het S- Naive Het vs Het S- Proficient Het =  2.327916e-01
p value t-test for KO S+ Naive KO vs WT S+ Proficient WT =  2.343571e-01
p value ranksum for WT S+ Proficient WT vs Het S- Naive Het =  2.813119e-01
p value t-test for Het S+ Proficient Het vs KO S+ Proficient KO =  3.180114e-01
p value ranksum for Het S+ Naive Het vs Het S+ Proficient Het =  3.357187e-01
p value ranksum for Het S+ Naive Het vs KO S+ Naive KO =  3.600000e-01
p value t-test for WT S- Proficient WT vs KO S- Proficient KO =  3.753137e-01
p value t-test for WT S+ Naive WT vs Het S- Proficient Het =  3.970794e-01
p value t-test for WT S+ Naive WT vs KO S- Naive KO =  4.265409e-01
p value t-test for WT S- Naive WT vs Het S- Naive Het =  4.374708e-01
p value t-test for KO S+ Naive KO vs KO S- Naive KO =  4.490958e-01
p value t-test for KO S+ Naive KO vs WT S- Naive WT =  4.700837e-01
p value t-test for WT S+ Naive WT vs Het S+ Naive Het =  4.744475e-01
p value ranksum for Het S+ Naive Het vs Het S- Naive Het =  4.909928e-01
p value t-test for KO S+ Naive KO vs Het S- Proficient Het =  5.479960e-01
p value ranksum for WT S+ Proficient WT vs Het S+ Proficient Het =  5.650821e-01
p value ranksum for Het S+ Naive Het vs WT S+ Proficient WT =  7.246737e-01
p value t-test for WT S- Naive WT vs KO S- Naive KO =  8.325875e-01
p value ranksum for KO S- Naive KO vs Het S- Proficient Het =  9.114677e-01
p value t-test for KO S+ Naive KO vs Het S- Naive Het =  9.160590e-01
p value t-test for WT S+ Naive WT vs Het S- Naive Het =  9.370066e-01
p value t-test for WT S+ Naive WT vs KO S+ Naive KO =  9.515936e-01
p value t-test for WT S- Naive WT vs Het S- Proficient Het =  9.532361e-01


Nested ANOVAN for delta imaginary coherence per mouse per odor pair for Theta

Source                                                        Sum Sq.        d.f.           Singular?      Mean Sq.       F              Prob>F         
Genotype                                                      0.00765        2.00000        0.00000        0.00382        4.51869        0.01138
naive_vs_proficient                                           0.00024        1.00000        0.00000        0.00024        0.28020        0.59682
sp_vs_sm                                                      0.04468        1.00000        0.00000        0.04468       52.81544        0.00000
mouse_no(Genotype,naive_vs_proficient,sp_vs_sm)               0.21953       62.00000        0.00000        0.00354        4.18529        0.00000
Genotype*naive_vs_proficient                                  0.00227        2.00000        0.00000        0.00113        1.34094        0.26259
Genotype*sp_vs_sm                                             0.00400        2.00000        0.00000        0.00200        2.36376        0.09518
naive_vs_proficient*sp_vs_sm                                  0.02214        1.00000        0.00000        0.02214       26.16471        0.00000
Error                                                         0.39933      472.00000        0.00000        0.00085                              
Total                                                         0.68426      543.00000        0.00000                                             


glm for delta imaginary coherence per mouse per odor pair for Beta

mdl = 


Generalized linear regression model:
    delta_img_coherence ~ [Linear formula with 8 terms in 3 predictors]
    Distribution = Normal

Estimated Coefficients:
                                                    Estimate        SE         tStat       pValue  
                                                   __________    _________    ________    _________

    (Intercept)                                     0.0033403    0.0030962      1.0788      0.28115
    genotype_2                                       0.008079    0.0042343       1.908     0.056933
    genotype_3                                      0.0081134    0.0047391       1.712     0.087478
    naive_vs_proficient_2                          -0.0018204    0.0043786    -0.41574      0.67777
    sp_vs_sm_2                                      -0.014412    0.0043786     -3.2915    0.0010627
    genotype_2:naive_vs_proficient_2               -0.0053058    0.0060014    -0.88409      0.37705
    genotype_3:naive_vs_proficient_2               -0.0076193    0.0066754     -1.1414      0.25422
    genotype_2:sp_vs_sm_2                           0.0051396    0.0059883     0.85828      0.39112
    genotype_3:sp_vs_sm_2                          -0.0093063    0.0067021     -1.3886      0.16555
    naive_vs_proficient_2:sp_vs_sm_2                  0.01208    0.0061923      1.9509     0.051599
    genotype_2:naive_vs_proficient_2:sp_vs_sm_2    -0.0052202    0.0084873    -0.61507      0.53877
    genotype_3:naive_vs_proficient_2:sp_vs_sm_2     0.0061473    0.0094404     0.65117      0.51522


544 observations, 532 error degrees of freedom
Estimated Dispersion: 0.000451
F-statistic vs. constant model: 4.95, p-value = 2.41e-07


Ranksum or t-test p values for delta imaginary coherence per mouse per odor pair for Beta


pFDR = 1.590909e-02 

p value ranksum for Het S+ Naive Het vs WT S- Proficient WT =  3.706501e-06
p value t-test for Het S+ Proficient Het vs WT S- Proficient WT =  1.098915e-05
p value ranksum for KO S+ Proficient KO vs WT S- Proficient WT =  1.249750e-05
p value t-test for WT S+ Proficient WT vs WT S- Proficient WT =  3.228659e-05
p value ranksum for Het S- Naive Het vs WT S- Proficient WT =  3.521044e-05
p value ranksum for Het S+ Naive Het vs KO S- Proficient KO =  3.685211e-05
p value ranksum for KO S+ Proficient KO vs KO S- Proficient KO =  6.835928e-05
p value t-test for Het S+ Proficient Het vs KO S- Proficient KO =  8.545123e-05
p value t-test for WT S+ Naive WT vs WT S- Proficient WT =  1.620933e-04
p value t-test for WT S+ Proficient WT vs KO S- Proficient KO =  1.650116e-04
p value ranksum for Het S- Naive Het vs KO S- Proficient KO =  1.700639e-04
p value t-test for WT S+ Naive WT vs KO S- Proficient KO =  2.929365e-04
p value ranksum for WT S- Naive WT vs WT S- Proficient WT =  5.186933e-04
p value ranksum for WT S- Naive WT vs KO S- Proficient KO =  2.699958e-03
p value t-test for WT S- Proficient WT vs Het S- Proficient Het =  3.553713e-03
p value ranksum for Het S+ Naive Het vs KO S- Naive KO =  4.539015e-03
p value ranksum for KO S+ Naive KO vs KO S- Proficient KO =  6.087872e-03
p value t-test for Het S+ Proficient Het vs KO S- Naive KO =  6.816103e-03
p value t-test for Het S+ Proficient Het vs WT S- Naive WT =  6.989667e-03
p value ranksum for KO S+ Proficient KO vs KO S- Naive KO =  6.996596e-03
p value t-test for Het S- Proficient Het vs KO S- Proficient KO =  7.442193e-03

p values below are > pFDR

p value ranksum for KO S+ Naive KO vs WT S- Proficient WT =  1.797793e-02
p value ranksum for Het S- Naive Het vs KO S- Naive KO =  2.127650e-02
p value ranksum for Het S+ Naive Het vs WT S- Naive WT =  2.225585e-02
p value t-test for WT S+ Naive WT vs KO S+ Proficient KO =  2.881892e-02
p value t-test for WT S+ Naive WT vs Het S+ Proficient Het =  2.931140e-02
p value ranksum for KO S+ Naive KO vs Het S+ Proficient Het =  3.463840e-02
p value ranksum for KO S- Naive KO vs KO S- Proficient KO =  3.582136e-02
p value ranksum for WT S- Naive WT vs KO S- Naive KO =  4.000871e-02
p value t-test for WT S+ Proficient WT vs KO S- Naive KO =  4.741621e-02
p value ranksum for KO S+ Naive KO vs KO S+ Proficient KO =  5.405033e-02
p value ranksum for Het S+ Naive Het vs KO S+ Naive KO =  5.942083e-02
p value t-test for Het S+ Proficient Het vs Het S- Naive Het =  6.381077e-02
p value ranksum for KO S+ Proficient KO vs WT S- Naive WT =  7.186237e-02
p value t-test for WT S+ Proficient WT vs WT S- Naive WT =  7.639345e-02
p value t-test for WT S+ Naive WT vs WT S- Naive WT =  8.130057e-02
p value ranksum for KO S- Naive KO vs Het S- Proficient Het =  8.444394e-02
p value t-test for WT S+ Proficient WT vs Het S+ Proficient Het =  8.486395e-02
p value t-test for WT S+ Proficient WT vs KO S+ Proficient KO =  8.925103e-02
p value ranksum for KO S- Naive KO vs WT S- Proficient WT =  9.536805e-02
p value t-test for WT S+ Naive WT vs KO S- Naive KO =  1.033651e-01
p value ranksum for WT S- Naive WT vs Het S- Naive Het =  1.202061e-01
p value t-test for Het S+ Proficient Het vs Het S- Proficient Het =  1.263455e-01
p value ranksum for KO S+ Naive KO vs WT S+ Proficient WT =  1.306535e-01
p value ranksum for KO S+ Naive KO vs Het S- Naive Het =  1.716949e-01
p value ranksum for Het S+ Naive Het vs Het S+ Proficient Het =  1.834273e-01
p value ranksum for Het S+ Naive Het vs WT S+ Proficient WT =  3.133036e-01
p value ranksum for WT S- Naive WT vs Het S- Proficient Het =  3.422286e-01
p value ranksum for KO S+ Proficient KO vs Het S- Proficient Het =  3.665709e-01
p value t-test for WT S+ Naive WT vs WT S+ Proficient WT =  3.699903e-01
p value ranksum for KO S+ Naive KO vs WT S- Naive WT =  3.703107e-01
p value ranksum for KO S+ Naive KO vs Het S- Proficient Het =  3.894183e-01
p value ranksum for Het S+ Naive Het vs Het S- Proficient Het =  4.055151e-01
p value t-test for WT S+ Naive WT vs Het S+ Naive Het =  4.495942e-01
p value ranksum for KO S+ Naive KO vs KO S- Naive KO =  4.538920e-01
p value ranksum for Het S+ Naive Het vs Het S- Naive Het =  5.999682e-01
p value ranksum for KO S+ Proficient KO vs Het S- Naive Het =  6.637045e-01
p value t-test for WT S+ Proficient WT vs Het S- Naive Het =  7.078773e-01
p value ranksum for Het S- Naive Het vs Het S- Proficient Het =  7.672583e-01
p value t-test for WT S+ Proficient WT vs Het S- Proficient Het =  7.764119e-01
p value t-test for WT S- Proficient WT vs KO S- Proficient KO =  7.834274e-01
p value t-test for WT S+ Naive WT vs Het S- Proficient Het =  8.760133e-01
p value t-test for WT S+ Naive WT vs KO S+ Naive KO =  8.979546e-01
p value t-test for WT S+ Naive WT vs Het S- Naive Het =  9.221290e-01
p value ranksum for Het S+ Naive Het vs KO S+ Proficient KO =  9.931977e-01
p value t-test for Het S+ Proficient Het vs KO S+ Proficient KO =  9.956124e-01


Nested ANOVAN for delta imaginary coherence per mouse per odor pair for Beta

Source                                                        Sum Sq.        d.f.           Singular?      Mean Sq.       F              Prob>F         
Genotype                                                      0.00546        2.00000        0.00000        0.00273        7.51111        0.00061
naive_vs_proficient                                           0.00006        1.00000        0.00000        0.00006        0.15746        0.69169
sp_vs_sm                                                      0.01402        1.00000        0.00000        0.01402       38.59220        0.00000
mouse_no(Genotype,naive_vs_proficient,sp_vs_sm)               0.06890       62.00000        0.00000        0.00111        3.05855        0.00000
Genotype*naive_vs_proficient                                  0.00128        2.00000        0.00000        0.00064        1.75603        0.17386
Genotype*sp_vs_sm                                             0.00228        2.00000        0.00000        0.00114        3.13083        0.04459
naive_vs_proficient*sp_vs_sm                                  0.00499        1.00000        0.00000        0.00499       13.74083        0.00023
Error                                                         0.17149      472.00000        0.00000        0.00036                              
Total                                                         0.26424      543.00000        0.00000                                             


glm for delta imaginary coherence per mouse per odor pair for High gamma

mdl = 


Generalized linear regression model:
    delta_img_coherence ~ [Linear formula with 8 terms in 3 predictors]
    Distribution = Normal

Estimated Coefficients:
                                                    Estimate         SE         tStat       pValue 
                                                   ___________    _________    ________    ________

    (Intercept)                                      0.0019883    0.0024991      0.7956     0.42662
    genotype_2                                      0.00081496    0.0034178     0.23845     0.81162
    genotype_3                                       0.0074548    0.0038252      1.9489    0.051833
    naive_vs_proficient_2                          -0.00099924    0.0035342    -0.28273     0.77749
    sp_vs_sm_2                                      -0.0081268    0.0035342     -2.2995    0.021864
    genotype_2:naive_vs_proficient_2                -0.0013398     0.004844    -0.27659      0.7822
    genotype_3:naive_vs_proficient_2                -0.0051057     0.005388    -0.94761     0.34376
    genotype_2:sp_vs_sm_2                            0.0097707    0.0048334      2.0215     0.04373
    genotype_3:sp_vs_sm_2                           -0.0079946    0.0054096     -1.4779     0.14004
    naive_vs_proficient_2:sp_vs_sm_2                 0.0060601    0.0049981      1.2125     0.22587
    genotype_2:naive_vs_proficient_2:sp_vs_sm_2     -0.0090043    0.0068505     -1.3144     0.18928
    genotype_3:naive_vs_proficient_2:sp_vs_sm_2      0.0034705    0.0076198     0.45545     0.64897


544 observations, 532 error degrees of freedom
Estimated Dispersion: 0.000294
F-statistic vs. constant model: 2.76, p-value = 0.00169


Ranksum or t-test p values for delta imaginary coherence per mouse per odor pair for High gamma


pFDR = 6.060606e-03 

p value t-test for WT S- Proficient WT vs Het S- Proficient Het =  3.131617e-04
p value ranksum for Het S- Proficient Het vs KO S- Proficient KO =  4.537508e-04
p value ranksum for WT S+ Naive WT vs WT S- Proficient WT =  8.771198e-04
p value ranksum for WT S+ Naive WT vs KO S- Proficient KO =  1.179754e-03
p value ranksum for WT S+ Proficient WT vs WT S- Proficient WT =  1.344790e-03
p value ranksum for WT S+ Proficient WT vs KO S- Proficient KO =  1.435181e-03
p value ranksum for KO S+ Proficient KO vs KO S- Proficient KO =  2.348262e-03
p value ranksum for KO S+ Proficient KO vs WT S- Proficient WT =  4.774635e-03

p values below are > pFDR

p value ranksum for WT S- Naive WT vs KO S- Proficient KO =  9.934258e-03
p value t-test for Het S+ Proficient Het vs WT S- Proficient WT =  1.325461e-02
p value ranksum for WT S- Naive WT vs WT S- Proficient WT =  1.398620e-02
p value ranksum for KO S- Naive KO vs Het S- Proficient Het =  1.528595e-02
p value t-test for Het S+ Proficient Het vs KO S- Proficient KO =  2.201537e-02
p value ranksum for WT S+ Naive WT vs KO S- Naive KO =  2.466431e-02
p value ranksum for KO S+ Proficient KO vs KO S- Naive KO =  2.929773e-02
p value ranksum for Het S- Naive Het vs KO S- Proficient KO =  3.100797e-02
p value ranksum for KO S+ Naive KO vs KO S- Proficient KO =  3.195654e-02
p value ranksum for Het S+ Naive Het vs KO S- Proficient KO =  3.236129e-02
p value ranksum for WT S+ Proficient WT vs KO S- Naive KO =  3.265035e-02
p value ranksum for WT S- Naive WT vs Het S- Proficient Het =  5.884769e-02
p value ranksum for Het S+ Naive Het vs WT S- Proficient WT =  6.126237e-02
p value ranksum for Het S- Naive Het vs WT S- Proficient WT =  7.038256e-02
p value ranksum for KO S+ Naive KO vs WT S- Proficient WT =  8.491235e-02
p value ranksum for Het S- Naive Het vs Het S- Proficient Het =  1.422798e-01
p value t-test for Het S+ Proficient Het vs KO S- Naive KO =  1.484537e-01
p value ranksum for WT S+ Naive WT vs WT S- Naive WT =  1.710918e-01
p value ranksum for WT S- Naive WT vs KO S- Naive KO =  1.782592e-01
p value ranksum for KO S+ Proficient KO vs WT S- Naive WT =  1.990135e-01
p value ranksum for KO S+ Proficient KO vs Het S- Naive Het =  2.039740e-01
p value t-test for Het S+ Proficient Het vs KO S+ Proficient KO =  2.096611e-01
p value ranksum for KO S- Naive KO vs KO S- Proficient KO =  2.249902e-01
p value t-test for Het S+ Proficient Het vs WT S- Naive WT =  2.377608e-01
p value ranksum for Het S+ Naive Het vs Het S- Proficient Het =  2.503157e-01
p value ranksum for KO S+ Naive KO vs KO S- Naive KO =  2.529878e-01
p value ranksum for WT S+ Proficient WT vs WT S- Naive WT =  2.663104e-01
p value ranksum for Het S+ Naive Het vs KO S+ Proficient KO =  2.789203e-01
p value ranksum for Het S+ Naive Het vs KO S- Naive KO =  2.827351e-01
p value ranksum for KO S+ Naive KO vs KO S+ Proficient KO =  3.087508e-01
p value ranksum for KO S+ Naive KO vs Het S- Proficient Het =  3.290752e-01
p value ranksum for Het S- Naive Het vs KO S- Naive KO =  3.384852e-01
p value ranksum for WT S+ Proficient WT vs Het S- Naive Het =  3.440680e-01
p value ranksum for WT S+ Naive WT vs Het S- Naive Het =  3.476015e-01
p value t-test for Het S+ Proficient Het vs Het S- Naive Het =  3.612878e-01
p value ranksum for WT S+ Naive WT vs Het S+ Proficient Het =  3.779460e-01
p value ranksum for WT S+ Proficient WT vs Het S- Proficient Het =  3.928537e-01
p value ranksum for WT S+ Naive WT vs KO S+ Naive KO =  4.108593e-01
p value ranksum for WT S+ Naive WT vs Het S- Proficient Het =  4.119815e-01
p value ranksum for Het S+ Naive Het vs WT S+ Proficient WT =  4.270673e-01
p value ranksum for KO S+ Naive KO vs WT S+ Proficient WT =  4.594913e-01
p value ranksum for WT S+ Naive WT vs Het S+ Naive Het =  4.811596e-01
p value ranksum for WT S+ Proficient WT vs Het S+ Proficient Het =  5.111744e-01
p value ranksum for Het S+ Naive Het vs Het S+ Proficient Het =  5.149698e-01
p value ranksum for KO S- Naive KO vs WT S- Proficient WT =  5.171153e-01
p value ranksum for WT S+ Proficient WT vs KO S+ Proficient KO =  5.299246e-01
p value ranksum for WT S+ Naive WT vs KO S+ Proficient KO =  6.527124e-01
p value t-test for Het S+ Proficient Het vs Het S- Proficient Het =  6.796144e-01
p value ranksum for KO S+ Naive KO vs Het S+ Proficient Het =  7.762988e-01
p value ranksum for WT S+ Naive WT vs WT S+ Proficient WT =  8.087950e-01
p value t-test for WT S- Proficient WT vs KO S- Proficient KO =  8.535612e-01
p value ranksum for KO S+ Naive KO vs Het S- Naive Het =  8.573652e-01
p value ranksum for KO S+ Naive KO vs WT S- Naive WT =  8.650183e-01
p value ranksum for Het S+ Naive Het vs Het S- Naive Het =  8.695073e-01
p value ranksum for Het S+ Naive Het vs KO S+ Naive KO =  8.836915e-01
p value ranksum for KO S+ Proficient KO vs Het S- Proficient Het =  9.030665e-01
p value ranksum for Het S+ Naive Het vs WT S- Naive WT =  9.669471e-01
p value ranksum for WT S- Naive WT vs Het S- Naive Het =  9.779612e-01


Nested ANOVAN for delta imaginary coherence per mouse per odor pair for High gamma

Source                                                        Sum Sq.        d.f.           Singular?      Mean Sq.       F              Prob>F         
Genotype                                                      0.00085        2.00000        0.00000        0.00043        2.01321        0.13471
naive_vs_proficient                                           0.00015        1.00000        0.00000        0.00015        0.72945        0.39350
sp_vs_sm                                                      0.00466        1.00000        0.00000        0.00466       22.07441        0.00000
mouse_no(Genotype,naive_vs_proficient,sp_vs_sm)               0.05738       62.00000        0.00000        0.00093        4.38012        0.00000
Genotype*naive_vs_proficient                                  0.00078        2.00000        0.00000        0.00039        1.84935        0.15848
Genotype*sp_vs_sm                                             0.00367        2.00000        0.00000        0.00183        8.68038        0.00020
naive_vs_proficient*sp_vs_sm                                  0.00050        1.00000        0.00000        0.00050        2.37380        0.12406
Error                                                         0.09973      472.00000        0.00000        0.00021                              
Total                                                         0.16508      543.00000        0.00000                                             


glm for percent significant delta imaginary coherence per mouse per odor pair for Theta

mdl = 


Generalized linear regression model:
    per_sig ~ [Linear formula with 8 terms in 3 predictors]
    Distribution = Normal

Estimated Coefficients:
                                                   Estimate      SE        tStat         pValue  
                                                   ________    ______    __________    __________

    (Intercept)                                       63.83    3.3312        19.161    1.2719e-62
    naive_vs_proficient_2                           -26.629     4.711       -5.6525    2.5813e-08
    sp_vs_sm_2                                      -6.7487     4.711       -1.4325       0.15258
    genotype_2                                       6.1066    4.5558        1.3404       0.18069
    genotype_3                                       1.3934    5.0988       0.27328       0.78474
    naive_vs_proficient_2:sp_vs_sm_2                  1.629    6.6624       0.24451       0.80693
    naive_vs_proficient_2:genotype_2                 3.4792     6.457       0.53883       0.59023
    naive_vs_proficient_2:genotype_3                 2.5082    7.1821       0.34923       0.72705
    sp_vs_sm_2:genotype_2                           -8.1819    6.4428       -1.2699       0.20467
    sp_vs_sm_2:genotype_3                           -2.1353    7.2108      -0.29612       0.76726
    naive_vs_proficient_2:sp_vs_sm_2:genotype_2      3.8086    9.1315       0.41709       0.67678
    naive_vs_proficient_2:sp_vs_sm_2:genotype_3    -0.08013    10.157    -0.0078892       0.99371


544 observations, 532 error degrees of freedom
Estimated Dispersion: 522
F-statistic vs. constant model: 15.3, p-value = 4.61e-26


Ranksum or t-test p values for percent significant delta imaginary coherence per mouse per odor pair for Theta


pFDR = 3.181818e-02 

p value ranksum for Proficient S+ Het vs Naive S- WT =  1.240255e-12
p value t-test for Naive S+ WT vs Proficient S+ Het =  3.619843e-12
p value t-test for Proficient S+ WT vs Naive S- WT =  9.080064e-11
p value ranksum for Proficient S+ Het vs Naive S- Het =  7.042420e-10
p value t-test for Naive S+ WT vs Proficient S+ WT =  6.027819e-09
p value ranksum for Proficient S+ Het vs Naive S- KO =  7.273560e-09
p value ranksum for Proficient S+ KO vs Naive S- WT =  2.400508e-08
p value t-test for Naive S+ Het vs Proficient S+ Het =  3.003691e-08
p value t-test for Proficient S+ WT vs Naive S- KO =  6.930008e-08
p value t-test for Proficient S+ WT vs Naive S- Het =  1.416608e-07
p value ranksum for Naive S- WT vs Proficient S- WT =  5.395222e-07
p value t-test for Naive S+ WT vs Proficient S+ KO =  5.556017e-07
p value ranksum for Proficient S+ KO vs Naive S- Het =  2.021779e-06
p value ranksum for Proficient S+ KO vs Naive S- KO =  2.909378e-06
p value ranksum for Naive S+ KO vs Proficient S+ Het =  4.520702e-06
p value ranksum for Naive S- WT vs Proficient S- Het =  5.117628e-06
p value ranksum for Naive S- WT vs Proficient S- KO =  1.163396e-05
p value t-test for Naive S+ Het vs Naive S- Het =  3.449871e-05
p value t-test for Naive S+ WT vs Proficient S- WT =  4.642353e-05
p value ranksum for Naive S- KO vs Proficient S- WT =  5.023580e-05
p value ranksum for Naive S+ KO vs Proficient S+ WT =  1.734546e-04
p value ranksum for Naive S- Het vs Proficient S- WT =  1.756796e-04
p value ranksum for Naive S- KO vs Proficient S- Het =  2.093297e-04
p value t-test for Naive S+ Het vs Proficient S+ WT =  2.191144e-04
p value t-test for Naive S+ Het vs Proficient S+ KO =  2.409059e-04
p value ranksum for Naive S- KO vs Proficient S- KO =  2.643336e-04
p value ranksum for Naive S+ KO vs Proficient S+ KO =  2.770116e-04
p value t-test for Naive S+ WT vs Proficient S- Het =  4.395510e-04
p value ranksum for Proficient S+ Het vs Proficient S- Het =  4.413387e-04
p value ranksum for Naive S- Het vs Proficient S- Het =  6.149512e-04
p value t-test for Naive S+ WT vs Proficient S- KO =  6.580105e-04
p value ranksum for Naive S- Het vs Proficient S- KO =  8.402787e-04
p value ranksum for Proficient S+ Het vs Proficient S- WT =  9.054888e-04
p value t-test for Naive S+ Het vs Naive S- WT =  2.311249e-03
p value ranksum for Proficient S+ Het vs Proficient S- KO =  3.387909e-03
p value ranksum for Naive S+ KO vs Proficient S- WT =  5.501231e-03
p value t-test for Naive S+ WT vs Naive S- WT =  1.180280e-02
p value ranksum for Naive S+ KO vs Proficient S- Het =  1.578479e-02
p value ranksum for Naive S+ KO vs Proficient S- KO =  1.776991e-02
p value t-test for Naive S+ Het vs Naive S- KO =  1.838753e-02
p value t-test for Naive S+ Het vs Proficient S- WT =  2.499501e-02
p value t-test for Proficient S+ WT vs Proficient S- WT =  3.015970e-02

p values below are > pFDR

p value ranksum for Proficient S+ KO vs Proficient S- Het =  3.639548e-02
p value t-test for Proficient S+ WT vs Proficient S- Het =  4.422964e-02
p value t-test for Naive S+ WT vs Naive S+ Het =  5.824174e-02
p value t-test for Naive S+ Het vs Proficient S- KO =  6.181229e-02
p value t-test for Naive S+ Het vs Proficient S- Het =  7.592514e-02
p value ranksum for Proficient S+ KO vs Proficient S- WT =  7.935809e-02
p value t-test for Proficient S+ WT vs Proficient S+ Het =  7.960036e-02
p value ranksum for Proficient S+ KO vs Proficient S- KO =  9.865787e-02
p value t-test for Proficient S+ WT vs Proficient S- KO =  1.065348e-01
p value ranksum for Naive S+ KO vs Naive S- WT =  1.886344e-01
p value ranksum for Naive S+ KO vs Naive S- KO =  2.527970e-01
p value ranksum for Proficient S+ Het vs Proficient S+ KO =  3.050456e-01
p value t-test for Naive S+ Het vs Naive S+ KO =  3.079692e-01
p value ranksum for Naive S- WT vs Naive S- Het =  3.877341e-01
p value ranksum for Naive S- Het vs Naive S- KO =  5.114827e-01
p value t-test for Naive S+ WT vs Naive S+ KO =  5.117047e-01
p value ranksum for Naive S+ KO vs Naive S- Het =  5.223143e-01
p value t-test for Naive S+ WT vs Naive S- KO =  5.546805e-01
p value t-test for Proficient S- WT vs Proficient S- Het =  6.391942e-01
p value t-test for Proficient S+ WT vs Proficient S+ KO =  7.462405e-01
p value ranksum for Proficient S- Het vs Proficient S- KO =  8.237568e-01
p value t-test for Proficient S- WT vs Proficient S- KO =  8.752411e-01
p value ranksum for Naive S- WT vs Naive S- KO =  9.121599e-01
p value t-test for Naive S+ WT vs Naive S- Het =  9.858303e-01


Nested ANOVAN percent significant delta imaginary coherence per mouse per odor pair for Theta

Source                                                        Sum Sq.        d.f.           Singular?      Mean Sq.       F              Prob>F         
Genotype                                                   2552.69512        2.00000        0.00000     1276.34756        3.36318        0.03546
naive_vs_proficient                                       70521.61323        1.00000        0.00000    70521.61323      185.82443        0.00000
sp_vs_sm                                                  11132.70469        1.00000        0.00000    11132.70469       29.33467        0.00000
mouse_no(Genotype,naive_vs_proficient,sp_vs_sm)           98455.92958       62.00000        0.00000     1587.99886        4.18438        0.00000
Genotype*naive_vs_proficient                                438.55860        2.00000        0.00000      219.27930        0.57780        0.56153
Genotype*sp_vs_sm                                           995.89927        2.00000        0.00000      497.94963        1.31210        0.27024
naive_vs_proficient*sp_vs_sm                                228.78007        1.00000        0.00000      228.78007        0.60284        0.43789
Error                                                    179127.15658      472.00000        0.00000      379.50669                              
Total                                                    365352.16836      543.00000        0.00000                                             
glm for percent significant delta imaginary coherence per mouse per odor pair for Beta

mdl = 


Generalized linear regression model:
    per_sig ~ [Linear formula with 8 terms in 3 predictors]
    Distribution = Normal

Estimated Coefficients:
                                                   Estimate      SE       tStat        pValue  
                                                   ________    ______    ________    __________

    (Intercept)                                     55.918     3.1923      17.516    1.4229e-54
    naive_vs_proficient_2                          -28.391     4.5147     -6.2886    6.6862e-10
    sp_vs_sm_2                                     -2.5931     4.5147    -0.57437       0.56596
    genotype_2                                      11.241     4.3659      2.5747      0.010301
    genotype_3                                      5.0646     4.8863      1.0365       0.30045
    naive_vs_proficient_2:sp_vs_sm_2                1.3298     6.3847     0.20828       0.83509
    naive_vs_proficient_2:genotype_2                5.7194     6.1879      0.9243       0.35575
    naive_vs_proficient_2:genotype_3                6.8619     6.8828     0.99697       0.31923
    sp_vs_sm_2:genotype_2                          -9.1257     6.1743      -1.478          0.14
    sp_vs_sm_2:genotype_3                          0.40559     6.9103    0.058693       0.95322
    naive_vs_proficient_2:sp_vs_sm_2:genotype_2     2.9008      8.751     0.33148       0.74041
    naive_vs_proficient_2:sp_vs_sm_2:genotype_3    -4.9149     9.7337    -0.50493       0.61382


544 observations, 532 error degrees of freedom
Estimated Dispersion: 479
F-statistic vs. constant model: 18.1, p-value = 1.05e-30


Ranksum or t-test p values for percent significant delta imaginary coherence per mouse per odor pair for Beta


pFDR = 3.181818e-02 

p value ranksum for Proficient S+ Het vs Naive S- WT =  6.909315e-14
p value ranksum for Naive S+ WT vs Proficient S+ Het =  3.624324e-13
p value t-test for Proficient S+ KO vs Naive S- WT =  1.384077e-11
p value t-test for Proficient S+ WT vs Naive S- WT =  9.599757e-11
p value ranksum for Naive S+ WT vs Proficient S+ WT =  4.146224e-09
p value ranksum for Proficient S+ Het vs Naive S- Het =  4.713585e-09
p value t-test for Naive S+ KO vs Proficient S+ Het =  5.815491e-09
p value ranksum for Naive S+ WT vs Proficient S+ KO =  9.209215e-09
p value ranksum for Naive S- WT vs Proficient S- KO =  1.738625e-08
p value ranksum for Proficient S+ Het vs Naive S- KO =  2.243263e-08
p value ranksum for Naive S- WT vs Proficient S- Het =  5.685350e-08
p value ranksum for Naive S+ WT vs Proficient S- KO =  6.417026e-08
p value t-test for Naive S+ Het vs Proficient S+ Het =  7.053201e-08
p value ranksum for Naive S+ WT vs Proficient S- Het =  2.065240e-07
p value ranksum for Naive S- WT vs Proficient S- WT =  2.527751e-07
p value ranksum for Naive S+ WT vs Proficient S- WT =  4.586505e-07
p value t-test for Proficient S+ KO vs Naive S- KO =  1.932762e-06
p value t-test for Proficient S+ WT vs Naive S- KO =  7.466863e-06
p value t-test for Proficient S+ KO vs Naive S- Het =  1.002666e-05
p value t-test for Naive S- KO vs Proficient S- KO =  1.883959e-05
p value t-test for Proficient S+ WT vs Naive S- Het =  5.567270e-05
p value t-test for Naive S- KO vs Proficient S- Het =  7.843989e-05
p value t-test for Naive S+ KO vs Proficient S+ KO =  1.330925e-04
p value t-test for Naive S+ Het vs Naive S- WT =  1.478168e-04
p value ranksum for Naive S- Het vs Proficient S- KO =  1.935033e-04
p value t-test for Naive S- KO vs Proficient S- WT =  2.929570e-04
p value ranksum for Proficient S+ Het vs Proficient S- WT =  3.012750e-04
p value ranksum for Naive S- Het vs Proficient S- Het =  3.546573e-04
p value t-test for Proficient S+ WT vs Proficient S+ Het =  4.597747e-04
p value t-test for Naive S+ KO vs Proficient S+ WT =  7.546468e-04
p value ranksum for Naive S+ WT vs Naive S+ Het =  7.748902e-04
p value t-test for Naive S+ KO vs Proficient S- KO =  8.257779e-04
p value t-test for Naive S+ Het vs Proficient S+ KO =  1.000497e-03
p value ranksum for Naive S- Het vs Proficient S- WT =  1.708363e-03
p value t-test for Naive S+ Het vs Naive S- Het =  2.916824e-03
p value t-test for Naive S+ KO vs Proficient S- Het =  3.322323e-03
p value ranksum for Proficient S+ Het vs Proficient S- Het =  4.538171e-03
p value t-test for Naive S+ Het vs Proficient S- KO =  5.280871e-03
p value t-test for Naive S+ Het vs Proficient S+ WT =  8.597560e-03
p value t-test for Naive S+ KO vs Proficient S- WT =  9.764243e-03
p value t-test for Naive S+ KO vs Naive S- WT =  1.261153e-02
p value t-test for Naive S+ Het vs Proficient S- Het =  2.080543e-02

p values below are > pFDR

p value ranksum for Naive S+ WT vs Naive S+ KO =  3.445027e-02
p value t-test for Naive S+ KO vs Naive S- KO =  4.877670e-02
p value t-test for Naive S+ Het vs Naive S- KO =  4.887854e-02
p value ranksum for Naive S- WT vs Naive S- Het =  5.740723e-02
p value t-test for Naive S+ Het vs Proficient S- WT =  6.131848e-02
p value ranksum for Proficient S+ Het vs Proficient S- KO =  7.963460e-02
p value ranksum for Proficient S+ Het vs Proficient S+ KO =  8.631811e-02
p value t-test for Proficient S+ KO vs Proficient S- WT =  9.207620e-02
p value ranksum for Naive S+ WT vs Naive S- Het =  1.014682e-01
p value t-test for Proficient S+ WT vs Proficient S+ KO =  1.895963e-01
p value ranksum for Naive S- WT vs Naive S- KO =  2.231710e-01
p value t-test for Proficient S+ KO vs Proficient S- Het =  2.387740e-01
p value t-test for Proficient S- WT vs Proficient S- KO =  2.461289e-01
p value ranksum for Naive S+ WT vs Naive S- KO =  2.903809e-01
p value t-test for Naive S+ Het vs Naive S+ KO =  3.585445e-01
p value t-test for Proficient S+ WT vs Proficient S- WT =  3.707109e-01
p value t-test for Proficient S+ WT vs Proficient S- KO =  4.795211e-01
p value ranksum for Proficient S- Het vs Proficient S- KO =  5.312837e-01
p value ranksum for Naive S- Het vs Naive S- KO =  5.386972e-01
p value t-test for Proficient S+ KO vs Proficient S- KO =  5.800341e-01
p value t-test for Proficient S- WT vs Proficient S- Het =  6.415545e-01
p value t-test for Naive S+ KO vs Naive S- Het =  6.670785e-01
p value ranksum for Naive S+ WT vs Naive S- WT =  7.192555e-01
p value t-test for Proficient S+ WT vs Proficient S- Het =  9.078873e-01


Nested ANOVAN percent significant delta imaginary coherence per mouse per odor pair for Beta

Source                                                        Sum Sq.        d.f.           Singular?      Mean Sq.       F              Prob>F         
Genotype                                                  10751.23051        2.00000        0.00000     5375.61525       14.64560        0.00000
naive_vs_proficient                                       73183.67007        1.00000        0.00000    73183.67007      199.38532        0.00000
sp_vs_sm                                                   3808.75889        1.00000        0.00000     3808.75889       10.37678        0.00136
mouse_no(Genotype,naive_vs_proficient,sp_vs_sm)           81898.36189       62.00000        0.00000     1320.94132        3.59884        0.00000
Genotype*naive_vs_proficient                                982.23014        2.00000        0.00000      491.11507        1.33802        0.26336
Genotype*sp_vs_sm                                          1548.49588        2.00000        0.00000      774.24794        2.10940        0.12245
naive_vs_proficient*sp_vs_sm                                 20.85257        1.00000        0.00000       20.85257        0.05681        0.81171
Error                                                    173245.91646      472.00000        0.00000      367.04643                              
Total                                                    350007.17612      543.00000        0.00000                                             
glm for percent significant delta imaginary coherence per mouse per odor pair for High gamma

mdl = 


Generalized linear regression model:
    per_sig ~ [Linear formula with 8 terms in 3 predictors]
    Distribution = Normal

Estimated Coefficients:
                                                   Estimate      SE       tStat        pValue  
                                                   ________    ______    ________    __________

    (Intercept)                                     49.235     3.2697      15.058    6.0966e-43
    naive_vs_proficient_2                           -23.67      4.624      -5.119    4.2987e-07
    sp_vs_sm_2                                     -6.0173      4.624     -1.3013       0.19371
    genotype_2                                      13.351     4.4716      2.9858     0.0029585
    genotype_3                                      6.6128     5.0047      1.3213       0.18696
    naive_vs_proficient_2:sp_vs_sm_2                2.4269     6.5393     0.37112        0.7107
    naive_vs_proficient_2:genotype_2               -2.7138     6.3377    -0.42819       0.66868
    naive_vs_proficient_2:genotype_3                 4.888     7.0494     0.69339       0.48837
    sp_vs_sm_2:genotype_2                          -8.6239     6.3238     -1.3637       0.17323
    sp_vs_sm_2:genotype_3                          -2.0631     7.0777    -0.29149       0.77079
    naive_vs_proficient_2:sp_vs_sm_2:genotype_2     5.7875     8.9629     0.64572       0.51874
    naive_vs_proficient_2:sp_vs_sm_2:genotype_3     -1.508     9.9694    -0.15126       0.87983


544 observations, 532 error degrees of freedom
Estimated Dispersion: 502
F-statistic vs. constant model: 14.7, p-value = 4.46e-25


Ranksum or t-test p values for percent significant delta imaginary coherence per mouse per odor pair for High gamma


pFDR = 3.106061e-02 

p value t-test for Proficient S+ Het vs Naive S- WT =  2.428293e-18
p value t-test for Proficient S+ Het vs Naive S- Het =  2.514589e-14
p value ranksum for Naive S+ WT vs Proficient S+ Het =  1.797054e-11
p value t-test for Proficient S+ WT vs Naive S- WT =  1.710884e-10
p value t-test for Proficient S+ Het vs Naive S- KO =  1.778257e-10
p value t-test for Proficient S+ KO vs Naive S- WT =  3.670443e-10
p value t-test for Naive S+ Het vs Proficient S+ Het =  5.177682e-10
p value t-test for Naive S+ KO vs Proficient S+ Het =  1.994778e-07
p value ranksum for Naive S+ WT vs Proficient S+ KO =  2.423124e-07
p value t-test for Proficient S+ KO vs Naive S- Het =  2.553988e-07
p value t-test for Proficient S+ Het vs Proficient S- WT =  4.007302e-07
p value ranksum for Naive S+ WT vs Proficient S+ WT =  8.290054e-07
p value ranksum for Naive S- WT vs Proficient S- WT =  1.038459e-06
p value ranksum for Naive S- WT vs Proficient S- Het =  1.235100e-06
p value ranksum for Naive S- WT vs Proficient S- KO =  2.488224e-06
p value t-test for Proficient S+ WT vs Naive S- Het =  8.634840e-06
p value ranksum for Naive S+ WT vs Proficient S- Het =  1.305154e-05
p value t-test for Proficient S+ KO vs Naive S- KO =  2.122318e-05
p value ranksum for Naive S+ WT vs Proficient S- WT =  3.437341e-05
p value ranksum for Naive S+ WT vs Proficient S- KO =  7.565740e-05
p value t-test for Naive S+ Het vs Proficient S+ KO =  1.043725e-04
p value t-test for Naive S- Het vs Proficient S- Het =  1.640325e-04
p value t-test for Proficient S+ WT vs Proficient S+ Het =  1.782338e-04
p value t-test for Proficient S+ WT vs Naive S- KO =  2.545538e-04
p value t-test for Naive S- Het vs Proficient S- KO =  4.254508e-04
p value t-test for Proficient S+ Het vs Proficient S- Het =  4.369291e-04
p value t-test for Proficient S+ Het vs Proficient S- KO =  4.951314e-04
p value t-test for Naive S+ KO vs Proficient S+ KO =  1.490698e-03
p value ranksum for Naive S- KO vs Proficient S- KO =  1.685786e-03
p value t-test for Naive S+ Het vs Naive S- Het =  1.838439e-03
p value t-test for Naive S- Het vs Proficient S- WT =  2.135515e-03
p value ranksum for Naive S- KO vs Proficient S- Het =  2.236835e-03
p value t-test for Naive S+ Het vs Naive S- WT =  2.440060e-03
p value t-test for Naive S+ Het vs Proficient S+ WT =  3.023767e-03
p value ranksum for Naive S- KO vs Proficient S- WT =  4.698158e-03
p value t-test for Proficient S+ KO vs Proficient S- WT =  6.079881e-03
p value t-test for Naive S+ KO vs Naive S- WT =  6.535344e-03
p value t-test for Naive S+ Het vs Proficient S- Het =  1.519518e-02
p value t-test for Naive S+ KO vs Proficient S+ WT =  1.812016e-02
p value ranksum for Naive S+ WT vs Naive S+ Het =  2.023731e-02
p value t-test for Naive S+ Het vs Proficient S- KO =  2.498287e-02

p values below are > pFDR

p value ranksum for Naive S- WT vs Naive S- Het =  4.502741e-02
p value ranksum for Naive S+ WT vs Naive S+ KO =  4.603592e-02
p value t-test for Naive S+ KO vs Naive S- KO =  4.953417e-02
p value t-test for Proficient S+ WT vs Proficient S- WT =  5.626022e-02
p value t-test for Naive S+ KO vs Proficient S- Het =  5.756568e-02
p value t-test for Naive S+ KO vs Proficient S- KO =  7.785458e-02
p value t-test for Proficient S+ Het vs Proficient S+ KO =  7.951505e-02
p value t-test for Naive S+ Het vs Proficient S- WT =  1.140150e-01
p value t-test for Proficient S+ KO vs Proficient S- Het =  1.268218e-01
p value t-test for Proficient S+ WT vs Proficient S+ KO =  1.289207e-01
p value t-test for Proficient S+ KO vs Proficient S- KO =  1.320868e-01
p value t-test for Naive S+ KO vs Naive S- Het =  1.691014e-01
p value ranksum for Naive S- WT vs Naive S- KO =  2.144423e-01
p value t-test for Naive S+ KO vs Proficient S- WT =  2.391513e-01
p value t-test for Naive S+ Het vs Naive S- KO =  2.474870e-01
p value ranksum for Naive S+ WT vs Naive S- Het =  2.513401e-01
p value t-test for Proficient S- WT vs Proficient S- Het =  3.106862e-01
p value ranksum for Naive S+ WT vs Naive S- WT =  3.122647e-01
p value t-test for Proficient S- WT vs Proficient S- KO =  3.432723e-01
p value ranksum for Naive S+ WT vs Naive S- KO =  6.456609e-01
p value t-test for Proficient S+ WT vs Proficient S- KO =  7.511658e-01
p value t-test for Proficient S+ WT vs Proficient S- Het =  7.766268e-01
p value t-test for Naive S+ Het vs Naive S+ KO =  8.734718e-01
p value t-test for Proficient S- Het vs Proficient S- KO =  9.735715e-01
p value t-test for Naive S- Het vs Naive S- KO =  9.805664e-01


Nested ANOVAN percent significant delta imaginary coherence per mouse per odor pair for High gamma

Source                                                        Sum Sq.        d.f.           Singular?      Mean Sq.       F              Prob>F         
Genotype                                                   8181.89685        2.00000        0.00000     4090.94842       10.88719        0.00002
naive_vs_proficient                                       54746.33848        1.00000        0.00000    54746.33848      145.69570        0.00000
sp_vs_sm                                                   9611.21119        1.00000        0.00000     9611.21119       25.57819        0.00000
mouse_no(Genotype,naive_vs_proficient,sp_vs_sm)           90298.16822       62.00000        0.00000     1456.42207        3.87596        0.00000
Genotype*naive_vs_proficient                                571.79115        2.00000        0.00000      285.89558        0.76085        0.46784
Genotype*sp_vs_sm                                          1031.45630        2.00000        0.00000      515.72815        1.37250        0.25448
naive_vs_proficient*sp_vs_sm                                680.97102        1.00000        0.00000      680.97102        1.81226        0.17888
Error                                                    177357.81715      472.00000        0.00000      375.75809                              
Total                                                    348820.25775      543.00000        0.00000                                             
